# Supplementary material for: Rad-Bio-App: a discovery environment for biologists to explore spaceflight-related radiation exposures
Source: NPJ Microgravity. 2021 May 11;7:15. doi: 10.1038/s41526-021-00143-x (PMC8113475; doi:10.1038/s41526-021-00143-x)
Supplement: Supplementary file 2 — Supplementary Data 1 [file 41526_2021_143_MOESM2_ESM.xlsx]

## Sheet: Sheet1
Supplementary Data 1.
Differential expression (fold-change flight vs ground or basal controls) of genes in mouse datasets GLDS 243, 244, 246, 247 and 248 identified as also showing radiation responsive transcription from the RadAtlas database.
Columns S and T count the number of studies where gene shows ≥2-fold up- or down-regulation. Figure 6 uses this analysis to define genes where at least 6 studies agree on up- or down-regulation and there is also no study showing the opposite response at the 2-fold or greater level.
Mouse Gene stable ID	Mouse Gene description	Mouse Gene name	GLDS-248_Log2fc_(Space Flight & ~60 & On ISS & Carcass)v(Basal Control & 1 & On Earth & Carcass)	GLDS-248_Log2fc_(Space Flight & ~60 & On ISS & Carcass)v(Basal Control & 1 & On Earth & Upon euthanasia)	GLDS-248_Log2fc_(Space Flight & ~60 & On ISS & Carcass)v(Ground Control & ~60 & On Earth & Carcass)	GLDS-247_Log2fc_(Space Flight & ~60 & On ISS & Carcass)v(Basal Control & 1 & On Earth & Carcass)	GLDS-247_Log2fc_(Space Flight & ~60 & On ISS & Carcass)v(Basal Control & 1 & On Earth & Upon euthanasia)	GLDS-247_Log2fc_(Space Flight & ~60 & On ISS & Carcass)v(Ground Control & ~60 & On Earth & Carcass)	GLDS-246_Log2fc_(Space Flight & ~60 & On ISS & Carcass)v(Basal Control & 1 & On Earth & Carcass)	GLDS-246_Log2fc_(Space Flight & ~60 & On ISS & Carcass)v(Basal Control & 1 & On Earth & Upon euthanasia)	GLDS-246_Log2fc_(Space Flight & ~60 & On ISS & Carcass)v(Ground Control & ~30 & On Earth & Upon euthanasia)	GLDS-246_Log2fc_(Space Flight & ~60 & On ISS & Carcass)v(Ground Control & ~60 & On Earth & Carcass)	GLDS-244_Log2fc_(Space Flight & ~60 & On ISS & Carcass)v(Basal Control & 1 & On Earth & Carcass)	GLDS-244_Log2fc_(Space Flight & ~60 & On ISS & Carcass)v(Basal Control & 1 & On Earth & Upon euthanasia)	GLDS-244_Log2fc_(Space Flight & ~60 & On ISS & Carcass)v(Ground Control & ~60 & On Earth & Carcass)	GLDS-243_Log2fc_(Space Flight & ~60 & On ISS & Carcass)v(Basal Control & 1 & On Earth & Carcass)	GLDS-243_Log2fc_(Space Flight & ~60 & On ISS & Carcass)v(Basal Control & 1 & On Earth & Upon euthanasia)	UP	Down
ENSMUSG00000079012	serine (or cysteine) peptidase inhibitor, clade A, member 3M [Source:MGI Symbol;Acc:MGI:98378]	Serpina3m	1.31629	5.03187	-0.86009	-0.510578	-1.0123	-0.584795	2.40806	1.26144	2.08194	2.29033	3.37407	5.33874	3.15528	2.66563	1.81485	11	1
ENSMUSG00000069919	hemoglobin alpha, adult chain 1 [Source:MGI Symbol;Acc:MGI:96015]	Hba-a1	1.23602	2.20519	0.952736	1.98387	-0.0962066	-0.0536333	2.07029	1.07313	1.42709	1.91944	2.31575	-0.553009	2.51523	2.12518	1.10966	11	0
ENSMUSG00000007783	carnitine palmitoyltransferase 1c [Source:MGI Symbol;Acc:MGI:2446526]	Cpt1c	0.135074	1.41883	-0.397544	2.01172	2.82414	1.42131	3.81913	0.247378	1.30638	1.06883	-2.35392	-1.01463	0.547539	1.08338	1.90838	9	2
ENSMUSG00000023064	synuclein, gamma [Source:MGI Symbol;Acc:MGI:1298397]	Sncg	1.24477	1.36992	-3.17433	1.21533	-0.944692	-0.456531	2.5517	0.126642	0.716997	0.558116	2.85074	1.10466	2.33323	2.06701	1.99494	9	1
ENSMUSG00000024292	cytochrome P450, family 4, subfamily f, polypeptide 14 [Source:MGI Symbol;Acc:MGI:1927669]	Cyp4f14	2.00633	2.04228	-0.717106	-0.412407	-1.70359	-0.366822	2.42434	1.44488	1.84382	1.56692	2.99003	3.54176	3.05672			9	1
ENSMUSG00000026700	tumor necrosis factor (ligand) superfamily, member 4 [Source:MGI Symbol;Acc:MGI:104511]	Tnfsf4	1.22058	-0.12573	2.64867	0.939255	2.55474	0.357006	1.68536	1.24326	1.27967	0.817929	0.255228	1.22791	1.2363	1.03394	0.657613	9	0
ENSMUSG00000030254	RAD18 E3 ubiquitin protein ligase [Source:MGI Symbol;Acc:MGI:1890476]	Rad18	1.05334	1.28352	-1.63231	-0.103459	0.566207	0.00428622	0.471209	0.258709	1.10316	0.874204	1.15419	1.38963	1.36001	1.7565	2.01353	8	1
ENSMUSG00000076666	immunoglobulin heavy variable 14-4 [Source:MGI Symbol;Acc:MGI:4439765]	Ighv14-4	1.80677	1.85576	0.143644	3.73827	0.508985	4.30582	1.66893	0.334134	1.59664	0.484576	1.63202	0.952795	2.58968			8	0
ENSMUSG00000095200	immunoglobulin heavy variable V1-7 [Source:MGI Symbol;Acc:MGI:3704122]	Ighv1-7	0.461497	1.29715	0.0866083	1.9301	-0.323064	0.660277	0.482813	1.34727	3.52623	1.56973	2.18801	2.89907	2.12957			8	0
ENSMUSG00000031886	carboxylesterase 2E [Source:MGI Symbol;Acc:MGI:2443170]	Ces2e	2.88417	4.07222	0.430508	0.295324	-1.27261	0.143256	1.15653	0.0325836	0.534476	0.590025	2.10033	4.39034	4.16225	-0.447003	1.18718	7	1
ENSMUSG00000045328	centromere protein E [Source:MGI Symbol;Acc:MGI:1098230]	Cenpe	1.04188	0.918379	-1.45093	1.64836	1.4602	1.32667	1.08902	0.694912	1.92562	1.45253	0.0591099	0.665659	0.166017	-0.160017	-0.0144599	7	1
ENSMUSG00000076695	immunoglobulin heavy variable V1-18 [Source:MGI Symbol;Acc:MGI:4439780]	Ighv1-18	3.21967	0.895141	1.14617	0.910197	-1.09214	-0.0183254	1.39283	1.49624	1.83768	1.35316	-0.875317	0.47803	1.0064			7	1
ENSMUSG00000029269	sulfotransferase family 1B, member 1 [Source:MGI Symbol;Acc:MGI:2136282]	Sult1b1	3.34869	3.00793	2.02162	-0.601038	-1.6478	-0.203873	2.37175	1.01911	1.07835	1.88307	-0.287239	0.780061	0.433756			7	1
ENSMUSG00000058207	serine (or cysteine) peptidase inhibitor, clade A, member 3K [Source:MGI Symbol;Acc:MGI:98377]	Serpina3k	2.38494	7.66389	-0.343179	-0.189284	0.500639	-1.09815	2.7264	0.0201864	0.303813	1.4675	3.10465	6.66323	4.07288			7	1
ENSMUSG00000051235	GEN1, Holliday junction 5' flap endonuclease [Source:MGI Symbol;Acc:MGI:2443149]	Gen1	0.456674	0.795629	1.29243	1.33378	0.660158	1.4575	2.40289	0.492908	1.48746	1.02614	-0.266191	0.791528	0.423083	0.260638	1.2894	7	0
ENSMUSG00000096074	immunoglobulin heavy variable 1-72 [Source:MGI Symbol;Acc:MGI:4439633]	Ighv1-72	-0.176246	-0.665952	-0.69594	1.7335	-0.960291	1.09476	0.897844	1.00015	1.02699	0.250783	1.93214	2.23481	2.99923			7	0
ENSMUSG00000032400	zwilch kinetochore protein [Source:MGI Symbol;Acc:MGI:1915264]	Zwilch	1.64843	0.442739	-3.68555	-1.40463	-1.83652	-1.21856	0.729591	0.681731	1.32017	0.492025	2.67333	1.02627	1.55172	0.880486	1.59568	6	4
ENSMUSG00000040899	chemokine (C-C motif) receptor 6 [Source:MGI Symbol;Acc:MGI:1333797]	Ccr6	0.391599	-0.488738	-1.72778	1.10455	1.77498	0.654219	1.29921	1.40196	0.724555	0.108754	-0.252692	2.67321	1.95705	-1.81638	-1.75628	6	3
ENSMUSG00000025330	peptidyl arginine deiminase, type IV [Source:MGI Symbol;Acc:MGI:1338898]	Padi4	1.23715	1.4625	0.30431				3.02189	-1.03616	0.269333	0.822056	1.68267	2.4971	2.20433	-1.52805	-1.60249	6	3
ENSMUSG00000040564	apolipoprotein C-I [Source:MGI Symbol;Acc:MGI:88053]	Apoc1	0.287892	1.78908	-0.611925	-0.824729	-1.85273	-2.02262	1.39391	0.803067	0.60243	1.08451	1.71842	1.97649	2.47576	0.367124	0.256521	6	2
ENSMUSG00000031980	angiotensinogen (serpin peptidase inhibitor, clade A, member 8) [Source:MGI Symbol;Acc:MGI:87963]	Agt	1.72233	3.38081	0.593745	-0.0135367	-1.06217	0.65706	0.707443	-1.29358	0.53244	0.659193	2.92831	3.31102	3.24523	0.867637	1.54224	6	2
ENSMUSG00000016526	dual-specificity tyrosine-(Y)-phosphorylation regulated kinase 3 [Source:MGI Symbol;Acc:MGI:1330300]	Dyrk3	0.717053	1.77508	0.749139	1.16904	-1.00989	0.612334	1.11615	1.00661	1.88993	1.37237	0.00167501	-0.709974	-0.0863833	0.0877695	-0.311801	6	1
ENSMUSG00000032554	transferrin [Source:MGI Symbol;Acc:MGI:98821]	Trf	0.961326	1.95488	-0.769316	0.776671	-1.00784	-0.079421	0.922741	0.061778	-0.0864367	0.209428	2.0903	1.28393	2.2571	1.4648	1.06217	6	1
ENSMUSG00000024529	lysyl oxidase [Source:MGI Symbol;Acc:MGI:96817]	Lox	1.05427	1.1261	1.05021	0.933236	-0.161154	1.50004	0.294115	-0.903327	0.136503	1.11238	0.226578	-0.188864	0.371577	1.70046	-1.06245	6	1
ENSMUSG00000002985	apolipoprotein E [Source:MGI Symbol;Acc:MGI:88057]	Apoe	1.62678	2.45182	-0.517388	1.08733	-0.726533	-0.249496	0.34785	0.837816	0.241121	0.0517769	2.50895	1.59105	2.40651	-0.24944	-0.66515	6	0
ENSMUSG00000030528	Bloom syndrome, RecQ like helicase [Source:MGI Symbol;Acc:MGI:1328362]	Blm	3.48664	5.59682	1.67917	1.48143	-0.734362	-0.518196	1.59062	0.695503	0.911275	0.911944	0.650128	1.30427	0.597395	-0.0807483	-0.440993	6	0
ENSMUSG00000036931	nuclear factor of kappa light polypeptide gene enhancer in B cells inhibitor, delta [Source:MGI Symbol;Acc:MGI:3041243]	Nfkbid	-0.727378	1.11311	-0.892667	1.07218	0.467841	1.84397	1.37804	0.206899	1.05906	1.08126	0.526094	0.842816	0.353651	0.771457	-0.233985	6	0
ENSMUSG00000094546	immunoglobulin heavy variable 1-26 [Source:MGI Symbol;Acc:MGI:4439641]	Ighv1-26	0.041812	1.04606	-0.240366	2.07425	-0.68565	0.0919424	-0.672257	0.8891	0.878389	-0.118565	0.943877	1.59111	1.57452	1.5032	1.39758	6	0
ENSMUSG00000030468	sialic acid binding Ig-like lectin G [Source:MGI Symbol;Acc:MGI:2443630]	Siglecg	-0.251745	0.253582	-0.821084	1.76759	1.1434	-0.885912	0.49263	0.924928	0.395633	0.158122	-0.468171	1.93899	1.51916	1.97964	1.62875	6	0
ENSMUSG00000021250	FBJ osteosarcoma oncogene [Source:MGI Symbol;Acc:MGI:95574]	Fos	-0.321625	0.893317	-0.336917	1.02997	0.125551	-0.33159	0.189617	0.811754	1.8752	1.04137	0.862111	0.05233	1.1192	2.11095	2.65152	6	0
ENSMUSG00000096452	immunoglobulin heavy variable 1-77 [Source:MGI Symbol;Acc:MGI:4439670]	Ighv1-77				1.88178	0.728019	1.116	5.40143	6.07338	6.24755	5.3237	0.546357	-0.0292236	-0.509297			6	0
ENSMUSG00000046191	protocadherin beta 20 [Source:MGI Symbol;Acc:MGI:2136758]	Pcdhb20	0.814605	2.52609	0.509057	-1.59231	-0.07874	-1.22363	4.20347	-0.000919293	1.94917	2.83748	-3.46897	-2.1197	-0.400968	1.2674	0.523766	5	4
ENSMUSG00000014158	transient receptor potential cation channel, subfamily V, member 4 [Source:MGI Symbol;Acc:MGI:1926945]	Trpv4	-2.10409	0.990408	-1.47614	1.33526	0.154433	-1.59887	1.61178	0.390035	0.685736	0.690126	2.41134	1.79812	2.46557	-0.949814	-0.889778	5	3
ENSMUSG00000004748	mitochondrial fission process 1 [Source:MGI Symbol;Acc:MGI:1916686]	Mtfp1	1.40678	1.00712	0.24591	-0.680901	-0.393278	-0.297039	0.491787	-0.090024	1.06833	1.73014	-1.07504	-1.38907	-1.00322	0.0913104	1.82355	5	3
ENSMUSG00000095642	immunoglobulin heavy variable V14-3 [Source:MGI Symbol;Acc:MGI:4439764]	Ighv14-3	0.551657	0.00372698	-1.35376	1.66917	-2.03826	1.58989	1.09803	0.613554	0.181513	-0.563733	1.06827	-1.17555	2.72669	0.42101	-0.449077	5	3
ENSMUSG00000009185	chemokine (C-C motif) ligand 8 [Source:MGI Symbol;Acc:MGI:101878]	Ccl8	-0.387597	-0.538331	-1.96931	0.607909	1.28664	1.17154	0.18704	0.277722	1.13177	-1.79201	1.35759	-0.105053	2.10418	0.837602	-4.82362	5	3
ENSMUSG00000061086	myosin, light polypeptide 4 [Source:MGI Symbol;Acc:MGI:97267]	Myl4	0.942376	1.06618	1.10809	-0.23153	-0.472591	0.931411	1.83437	0.765695	2.28109	2.07463	-2.73022	-2.64369	-1.18956	0.900349	-0.542159	5	3
ENSMUSG00000029075	tumor necrosis factor receptor superfamily, member 4 [Source:MGI Symbol;Acc:MGI:104512]	Tnfrsf4	-0.821445	0.735443	-1.56037	-0.198943	-1.01127	-1.96456	1.14909	0.0357051	0.825891	-0.1784	1.20955	1.85388	2.9622	1.5442	0.0111227	5	3
ENSMUSG00000096020	immunoglobulin heavy variable 1-75 [Source:MGI Symbol;Acc:MGI:4439735]	Ighv1-75	-1.85239	0.290203	-2.03073	1.40057	-1.63867	0.111848	1.86794	1.39599	1.16922	0.150463	1.60898	0.663835	0.100936			5	3
ENSMUSG00000094787	immunoglobulin heavy variable V1-54 [Source:MGI Symbol;Acc:MGI:3647133]	Ighv1-54	1.41876	0.545991	-1.85952	-1.65329	-1.82161	-0.93153	-0.014651	0.57624	0.589289	1.29942	1.87539	2.97444	3.36087			5	3
ENSMUSG00000002055	sperm associated antigen 5 [Source:MGI Symbol;Acc:MGI:1927470]	Spag5	0.520632	1.05166	-0.469879	1.08596	1.50074	1.75489	0.519708	0.431011	1.65789	0.455776	-0.675532	-0.341346	0.22947	-1.44867	-1.24185	5	2
ENSMUSG00000034023	Fanconi anemia, complementation group D2 [Source:MGI Symbol;Acc:MGI:2448480]	Fancd2	1.27009	-0.39592	-2.12123	0.417503	-0.0216269	2.03171	1.79635	-0.0971774	1.01079	1.459	-1.1895	0.408219	-0.134636	-0.7047	-0.659168	5	2
ENSMUSG00000022546	glutamic pyruvic transaminase, soluble [Source:MGI Symbol;Acc:MGI:95802]	Gpt	0.200579	1.73305	-1.18503	0.123908	-1.02091	-0.493648	-0.527842	-0.367803	-0.366498	0.0547007	1.48369	1.10536	1.29919	0.100492	1.17765	5	2
ENSMUSG00000066361	serine (or cysteine) peptidase inhibitor, clade A, member 3C [Source:MGI Symbol;Acc:MGI:102848]	Serpina3c	1.3056	-0.509529	-1.66829	0.994653	-0.829892	0.260079	1.94201	-1.34808	0.306913	1.82312	-0.443744	-0.976258	0.0366695	1.5563	1.09781	5	2
ENSMUSG00000094075	immunoglobulin heavy variable 1-80 [Source:MGI Symbol;Acc:MGI:4439738]	Ighv1-80	-1.75793	-0.0260576	-3.89738	-0.0700505	0.0647912	1.11858	-0.443922	1.14484	0.523165	0.0454616	1.16391	1.40261	1.66466			5	2
ENSMUSG00000095416	immunoglobulin heavy variable V1-12 [Source:MGI Symbol;Acc:MGI:3646284]	Ighv1-12	-0.840066	1.14912	-1.88744	-0.343611	-1.84011	0.472385	2.18409	0.621661	2.41442	-0.23285	1.37434	0.733139	1.21639			5	2
ENSMUSG00000096150	immunoglobulin heavy variable 1-85 [Source:MGI Symbol;Acc:MGI:3645723]	Ighv1-85	0	-0.288926	-2.59865	0.112472	-1.9104	-0.594028	0.466874	1.77781	1.76927	2.03793	1.61193	1.96778	0.194612			5	2
ENSMUSG00000041536	serine (or cysteine) peptidase inhibitor, clade A, member 3A [Source:MGI Symbol;Acc:MGI:1921319]	Serpina3a	2.22995	1.54166	1.37112				1.6982	-0.356595	0.73991	1.5814	-0.944451	0.426043	0.20123	-0.480143	-1.24437	5	1
ENSMUSG00000037855	zinc finger protein 365 [Source:MGI Symbol;Acc:MGI:2143676]	Zfp365	0.250918	0.196815	1.24024	0.498969	0.205718	0.307507	3.90586	0.464487	1.46062	2.76791	-0.303043	-1.24191	2.52205	0.258881	0.927877	5	1
ENSMUSG00000021697	DEP domain containing 1B [Source:MGI Symbol;Acc:MGI:2145425]	Depdc1b	-0.80131	-0.383422	-2.65279	1.39672	1.58027	0.0671506	-0.972066	-0.642133	0.303551	0.0110137	0.956511	1.65919	1.037	1.08314	-0.5971	5	1
ENSMUSG00000052180	serine (or cysteine) peptidase inhibitor, clade B, member 6c [Source:MGI Symbol;Acc:MGI:2145481]	Serpinb6c	0	-0.620049	-2.07731				2.98601	1.89728	2.40375	2.87091				1.17713	-0.862373	5	1
ENSMUSG00000021091	serine (or cysteine) peptidase inhibitor, clade A, member 3N [Source:MGI Symbol;Acc:MGI:105045]	Serpina3n	0.623697	1.25896	-0.287719	0.618374	-1.34199	0.143002	0.696943	0.495551	0.331659	-0.366284	1.26585	1.10433	2.36245	2.41032	0.350451	5	1
ENSMUSG00000026815	growth factor independent 1B [Source:MGI Symbol;Acc:MGI:1276578]	Gfi1b				1.19511	0.198082	1.42544	0.42801	1.05911	1.3337	1.2616	-1.04979	-0.188493	-0.110269			5	1
ENSMUSG00000093894	immunoglobulin heavy variable 1-53 [Source:MGI Symbol;Acc:MGI:3576502]	Ighv1-53	1.52046	0.405036	-0.239059	2.20004	-1.462	0.20663	1.36539	0.911404	-0.390169	0.742131	0.772673	1.85776	2.76959			5	1
ENSMUSG00000094694	immunoglobulin heavy variable V1-9 [Source:MGI Symbol;Acc:MGI:4439621]	Ighv1-9	1.43268	2.14033	-0.622203	0.146878	-3.24979	-0.767077	0.760588	0.463484	1.78591	0.893431	2.00142	-0.323845	3.33198			5	1
ENSMUSG00000041431	cyclin B1 [Source:MGI Symbol;Acc:MGI:88302]	Ccnb1	2.06776	1.71582	0.311212	1.6082	0.417233	1.19131	0.633934	0.24267	1.53817	0.320049	0.332861	0.0910317	0.780324	-0.74425	-0.030424	5	0
ENSMUSG00000026196	BRCA1 associated RING domain 1 [Source:MGI Symbol;Acc:MGI:1328361]	Bard1	1.01836	0.300736	0.349071	0.385622	1.667	1.02473	0.582774	0.308191	1.21472	1.0067	0.0186974	0.397768	0.266515	-0.541811	-0.340063	5	0
ENSMUSG00000035863	paralemmin [Source:MGI Symbol;Acc:MGI:1261814]	Palm	0.101865	0.858919	-0.607099	0.38914	0.296991	0.101452	3.79093	1.10924	1.34168	1.591	0.506073	0.230057	1.10878	0.0939162	0.0405225	5	0
ENSMUSG00000039699	basic leucine zipper transcription factor, ATF-like 2 [Source:MGI Symbol;Acc:MGI:1921731]	Batf2	1.6765	0.356511	0.291905	-0.0815208	0.0938326	-0.258207	1.59534	-0.752976	0.386073	1.13401	-0.21284	2.33437	2.73072	0.645647	-0.0843334	5	0
ENSMUSG00000061311	recombination activating 1 [Source:MGI Symbol;Acc:MGI:97848]	Rag1	1.342	1.91891	0.553823				3.93493	-0.470972	1.73384	1.53566	-0.00274098	-0.305315	-0.0138531			5	0
ENSMUSG00000076688	immunoglobulin heavy variable V15-2 [Source:MGI Symbol;Acc:MGI:4947963]	Ighv15-2	1.20307	-0.30001	0.941079				2.23258	1.34735	1.24166	1.31253	0.457041	0.483058	-0.411049			5	0
ENSMUSG00000095519	immunoglobulin heavy variable 1-66 [Source:MGI Symbol;Acc:MGI:4439825]	Ighv1-66				2.14975	0.673416	0.795148	-0.262649	0.593155	1.04622	0.624463	1.46292	1.7624	2.41532			5	0
ENSMUSG00000020429	insulin-like growth factor binding protein 1 [Source:MGI Symbol;Acc:MGI:96436]	Igfbp1	1.12237	2.51285	-0.207315								2.07884	2.66348	2.14938			5	0
ENSMUSG00000068246	apolipoprotein L 9b [Source:MGI Symbol;Acc:MGI:1919148]	Apol9b	0.365124	1.86957	-1.27505	-1.13515	-1.55258	-1.94203	0.467617	-0.128974	1.00873	1.41627	0.665797	1.94368	0.95533	-0.151243	-1.73663	4	5
ENSMUSG00000090639	predicted gene 20425 [Source:MGI Symbol;Acc:MGI:5141890]	Gm20425	0.269365	0.0215316	-3.55669	-2.25192	-2.52616	2.06715	3.14519	-0.595642	3.14166	1.38546				-3.02371	0	4	4
ENSMUSG00000053475	tumor necrosis factor alpha induced protein 6 [Source:MGI Symbol;Acc:MGI:1195266]	Tnfaip6	0.359463	0.81039	0.134766	-0.510427	-1.06108	-1.16757	2.83147	-0.374919	2.50544	2.30143	-2.63087	0.114967	0.177051	1.87456	-1.42232	4	4
ENSMUSG00000036960	chloride channel accessory 2 [Source:MGI Symbol;Acc:MGI:2139758]	Clca2	-0.10711	-1.10495	-0.764187	2.57345	-2.01618	0.505837	3.74475	-0.155478	1.46547	2.23142	-2.00254	-0.968038	-0.0870637	0.298739	0.944098	4	3
ENSMUSG00000002847	phospholipase A1 member A [Source:MGI Symbol;Acc:MGI:1934677]	Pla1a	-0.434412	1.11689	-1.38589	-1.11782	0.0436793	-0.558379	-1.12594	-0.579571	-0.569025	-0.209811	0.430806	1.41432	2.61134	1.6301	-0.645363	4	3
ENSMUSG00000096577	immunoglobulin heavy variable 1-71 [Source:MGI Symbol;Acc:MGI:3643033]	Ighv1-71	0.070262	-2.06357	-0.256747	-1.5319	-0.235999	0.668411	2.8058	2.41564	2.80363	1.34564	0.364759	0.716136	-1.34364			4	3
ENSMUSG00000096326	immunoglobulin heavy variable 1-78 [Source:MGI Symbol;Acc:MGI:4439736]	Ighv1-78	-1.29259	-0.533522	-2.87012	2.18612	-1.22399	1.77856	2.30104	1.6371	-0.364454	0.054674	0.458552	0.906123	0.387878			4	3
ENSMUSG00000006574	solute carrier family 4 (anion exchanger), member 1 [Source:MGI Symbol;Acc:MGI:109393]	Slc4a1	0.579895	1.08979	0.0431694	-0.798732	0.295672	-0.792811	0.386599	0.118706	1.07757	1.21036	3.04339	0.79572	0.710017	-1.51085	-1.50714	4	2
ENSMUSG00000022945	chromatin assembly factor 1, subunit B (p60) [Source:MGI Symbol;Acc:MGI:1314881]	Chaf1b	1.53398	0.983269	1.60091	-0.380152	-0.451594	0.465864	1.34231	0.754836	1.3936	0.238833	0.158742	0.421982	0.176029	-1.40768	-1.27216	4	2
ENSMUSG00000031538	plasminogen activator, tissue [Source:MGI Symbol;Acc:MGI:97610]	Plat	0.313706	0.629432	0.39784	1.15062	-1.01651	0.19389	2.96375	0.0186976	1.15743	2.92529	0.261678	-0.150418	0.859677	0.216416	-1.26096	4	2
ENSMUSG00000022040	epoxide hydrolase 2, cytoplasmic [Source:MGI Symbol;Acc:MGI:99500]	Ephx2	0.641875	1.13658	-1.71871	-0.594185	-1.40729	-0.471746	3.35815	1.03559	1.37101	0.0819666	-0.226975	0.0168663	-0.0702497	0.563499	0.586855	4	2
ENSMUSG00000051727	potassium channel tetramerisation domain containing 14 [Source:MGI Symbol;Acc:MGI:1289222]	Kctd14	0.359438	-1.28448	0.784194	-0.0850828	-1.43861	-0.162344	1.67961	-0.220401	0.203504	0.24508	0.24158	1.53494	0.836586	1.09875	1.76804	4	2
ENSMUSG00000030155	C-type lectin domain family 2, member e [Source:MGI Symbol;Acc:MGI:3028921]	Clec2e	0.992844	-0.396277	-1.41637	-0.706437	-1.36066	0.632468	3.49999	0.242681	1.69029	3.38153	0.0914606	-0.131328	0.493887	1.1495	0.218429	4	2
ENSMUSG00000059108	interferon induced transmembrane protein 6 [Source:MGI Symbol;Acc:MGI:2686976]	Ifitm6	-1.77368	-0.595496	-1.96188				0.0151449	-0.82214	0.0531563	0.717757	-0.29656	1.09904	1.48894	1.50268	1.60573	4	2
ENSMUSG00000054612	O-6-methylguanine-DNA methyltransferase [Source:MGI Symbol;Acc:MGI:96977]	Mgmt	0.0153451	-0.211045	-1.43911	0.0202147	-0.382352	0.877369	4.33024	0.592793	1.52044	1.66771	-1.33809	-0.521183	-0.785347	1.62516	0.628584	4	2
ENSMUSG00000094689	immunoglobulin heavy variable 1-81 [Source:MGI Symbol;Acc:MGI:4439635]	Ighv1-81	-0.694646	0.544323	-0.0699266	1.49251	-1.42102	0.522691	0.536279	0.827493	1.44945	-1.18737	-0.691839	1.02665	1.33539			4	2
ENSMUSG00000067341	histocompatibility 2, class II antigen E beta2 [Source:MGI Symbol;Acc:MGI:95902]	H2-Eb2	-0.511045	-1.31395	-1.94314	1.06393	1.74484	0.871995	1.00881	0.444446	0.432333	-0.171032	-0.663646	0.579832	1.58115			4	2
ENSMUSG00000096078	immunoglobulin heavy variable 1-62-2 [Source:MGI Symbol;Acc:MGI:3644968]	Ighv1-62-2	0.618794	-1.2363	-2.15045	-0.84748	-0.248551	0.669131	2.69711	2.38143	3.33103	0.941855	0.890475	1.51962	-0.845807			4	2
ENSMUSG00000094088	immunoglobulin heavy variable 1-64 [Source:MGI Symbol;Acc:MGI:4439789]	Ighv1-64	-0.108829	0.35374	-1.98082	1.53402	-1.31799	0.52904	-0.504309	0.644903	0.30783	0.346433	1.54806	1.30614	1.09125			4	2
ENSMUSG00000024334	histocompatibility 2, O region alpha locus [Source:MGI Symbol;Acc:MGI:95924]	H2-Oa	-0.119572	0.382929	-0.351334	1.85051	1.57502	0.323624	0.731333	1.02624	1.07552	0.552341	-0.0783818	0.0424077	0.622616	-1.92743	0.239901	4	1
ENSMUSG00000073542	centrosomal protein 76 [Source:MGI Symbol;Acc:MGI:1923401]	Cep76	-0.0761132	0.257581	2.45929	-0.745525	-0.19891	0.258709	-0.0737315	0.356874	1.61581	0.350095	1.00517	0.526255	1.10002	-1.08175	0.692824	4	1
ENSMUSG00000019102	aldehyde dehydrogenase family 3, subfamily A1 [Source:MGI Symbol;Acc:MGI:1353451]	Aldh3a1	-0.649491	-0.395348	0.679742	0.499741	0.158185	0.274315	1.01969	0.975674	1.66546	1.02406	-0.696839	0.212832	3.12178	-1.0437	-0.745056	4	1
ENSMUSG00000037337	mitogen-activated protein kinase kinase kinase kinase 1 [Source:MGI Symbol;Acc:MGI:1346882]	Map4k1	-1.42127	1.36894	-0.49948	0.698168	0.0925187	0.611154	0.379262	1.6288	1.14521	0.676587	0.9111	0.488519	1.29425	-0.583283	-0.0455129	4	1
ENSMUSG00000048922	cell division cycle associated 2 [Source:MGI Symbol;Acc:MGI:1919787]	Cdca2	-1.7222	0.573474	0.329109	0.584935	0.273646	1.25415	1.55312	0.905858	1.14599	1.76416	-0.459562	0.307696	-0.126516	-0.57063	0.459655	4	1
ENSMUSG00000020493	proline rich 11 [Source:MGI Symbol;Acc:MGI:2444496]	Prr11	-2.33915	0.856424	0.185226	0.99899	1.53937	1.28483	1.37972	-0.356949	0.838757	1.66644	-0.6915	0.203595	0.142752	-0.409496	-0.626059	4	1
ENSMUSG00000038860	GTPase activating RANGAP domain-like 3 [Source:MGI Symbol;Acc:MGI:2139309]	Garnl3	0.0055596	0.218551	-0.256145	1.00496	-0.171845	0.735092	2.29249	-0.268261	1.23205	1.86496	-1.0742	0.343667	0.375564	-0.313543	0.903388	4	1
ENSMUSG00000026989	death associated protein-like 1 [Source:MGI Symbol;Acc:MGI:1923997]	Dapl1	0.554582	0.0612225	-0.186181				1.3353	2.12399	0.925526	1.48762	-0.565383	-1.46174	1.51927	-0.161073	0.190422	4	1
ENSMUSG00000025743	syndecan 3 [Source:MGI Symbol;Acc:MGI:1349163]	Sdc3	-0.536135	0.583498	-0.257037	1.78338	-0.132343	0.731863	0.652669	0.458179	0.27946	0.555761	1.27267	1.36076	1.79122	0.0297313	-1.01732	4	1
ENSMUSG00000028453	Fanconi anemia, complementation group G [Source:MGI Symbol;Acc:MGI:1926471]	Fancg	-1.00091	1.49921	-0.491569	-0.417382	-0.949001	-0.958847	0.131206	-0.102349	-0.141114	-0.129709	1.60316	1.0607	2.07509	0.0774825	0.688891	4	1
ENSMUSG00000027663	zinc finger matrin type 3 [Source:MGI Symbol;Acc:MGI:1195270]	Zmat3	-0.53728	0.0489908	-0.037961	-0.0054964	0.468065	1.42998	2.34571	0.0614043	1.42245	1.64643	-1.21826	-0.745869	0.381311	0.179045	0.500168	4	1
ENSMUSG00000068686	CD59b antigen [Source:MGI Symbol;Acc:MGI:1888996]	Cd59b	1.48947	1.40664	1.52198				2.14906	-0.0136566	0.667318	0.86642	-0.710583	0.56226	-1.37669	0.409535	0.10377	4	1
ENSMUSG00000039110	MYCBP associated protein [Source:MGI Symbol;Acc:MGI:2388726]	Mycbpap	0.931676	-0.166243	0.834654	0.828904	0.883608	-0.791143	1.67149	-1.66538	0.245731	1.55394	-0.570279	-0.0908314	1.52808	0.842842	1.20768	4	1
ENSMUSG00000050014	apolipoprotein L 10B [Source:MGI Symbol;Acc:MGI:3043522]	Apol10b	0.451916	0.268621	-0.227565	-1.07595	-0.152736	0.357458	1.28727	0.864235	0.818516	0.301581	0.448177	2.02302	2.38014	1.50139	-0.228689	4	1
ENSMUSG00000095127	immunoglobulin heavy variable 1-82 [Source:MGI Symbol;Acc:MGI:4439671]	Ighv1-82	0.657409	0.78601	-1.22889	0.472315	-0.168618	-0.757713	1.12265	1.46598	1.15821	0.482213	-0.212545	0.474533	2.04271			4	1
ENSMUSG00000096672	immunoglobulin heavy variable V1-63 [Source:MGI Symbol;Acc:MGI:3642755]	Ighv1-63				0	-0.500873	-1.83543	1.06147	0.548666	1.03332	-0.490523	0.29093	1.77169	1.58592			4	1
ENSMUSG00000094561	immunoglobulin heavy variable 1-22 [Source:MGI Symbol;Acc:MGI:4439784]	Ighv1-22	-0.18311	-0.60072	0.199934	-0.816647	-2.36699	-0.724819	2.78747	1.1576	0.196127	-0.0480632	0.663702	1.54198	1.40164			4	1
ENSMUSG00000095197	immunoglobulin heavy variable V1-59 [Source:MGI Symbol;Acc:MGI:3644474]	Ighv1-59				0.113372	-2.656	0.352415	0.885542	1.22306	0.629131	0.203372	1.89041	2.25067	2.0808			4	1
ENSMUSG00000095589	immunoglobulin heavy variable 1-55 [Source:MGI Symbol;Acc:MGI:4439716]	Ighv1-55	0.432758	-0.16438	-0.760473	0.456846	-2.29421	-0.717022	0.776291	1.2497	0.242562	0.676285	2.12691	1.88384	2.62477			4	1
ENSMUSG00000051220	excision repair cross-complementing rodent repair deficiency complementation group 6 like [Source:MGI Symbol;Acc:MGI:2654144]	Ercc6l	1.35629	0.970876	1.49921	1.23232	0.0707117	0.496843	0.366329	0.497351	1.17023	0.621951	0.401335	0.290917	-0.118635	-0.483835	-0.734689	4	0
ENSMUSG00000024304	cadherin 2 [Source:MGI Symbol;Acc:MGI:88355]	Cdh2	0.497414	1.08022	-0.232652	0.236304	-0.883856	0.0465254	1.4721	-0.162673	1.12037	1.33668	-0.785824	0.286492	0.724111	-0.337924	-0.328217	4	0
ENSMUSG00000022037	clusterin [Source:MGI Symbol;Acc:MGI:88423]	Clu	-0.255351	0.0763275	-0.384254	1.00703	0.435323	0.0961473	0.626489	1.41084	0.742028	0.279359	0.191255	1.65257	1.12876	-0.0409764	-0.276404	4	0
ENSMUSG00000069302	histone cluster 1, H2ah [Source:MGI Symbol;Acc:MGI:2448295]	Hist1h2ah				-0.210224	0.910437	2.91852	0.199572	1.26261	1.15358	0.104852	2.46026	0.300396	-0.845124	0	0	4	0
ENSMUSG00000052013	B and T lymphocyte associated [Source:MGI Symbol;Acc:MGI:2658978]	Btla	0.211079	0.0214752	0.00627109	1.33441	1.16974	0.227282	0.12658	0.669546	-0.089143	-0.124459	-0.142448	1.46568	1.23993	0.0918461	0.443381	4	0
ENSMUSG00000029521	checkpoint kinase 2 [Source:MGI Symbol;Acc:MGI:1355321]	Chek2	0.383508	1.80165	1.07561	0.251612	-0.396043	0.005815	-0.217575	-0.531694	0.27869	1.10673	1.18495	0.231927	-0.307439	0.137633	-0.520845	4	0
ENSMUSG00000028017	epidermal growth factor [Source:MGI Symbol;Acc:MGI:95290]	Egf	0.731717	0.631924	-0.690853	1.24903	-0.152222	0.0925337	1.43843	-0.403342	0.788801	1.39938	-0.212392	2.42125	0.492098	0.239947	0.244572	4	0
ENSMUSG00000036862	dachsous cadherin related 1 [Source:MGI Symbol;Acc:MGI:2685011]	Dchs1	0.311198	2.25489	0.873992	1.31455	0.0414265	-0.10039	0.644106	0.0748362	0.51586	0.752739	-0.0231693	1.94761	3.02842	0.274356	0.658261	4	0
ENSMUSG00000028893	sestrin 2 [Source:MGI Symbol;Acc:MGI:2651874]	Sesn2	-0.09572	0.493663	-0.566316	-0.368076	-0.397067	-0.0343914	1.67467	-0.194743	1.16411	1.23893	-0.0831965	0.656911	1.05684	0.299242	0.367261	4	0
ENSMUSG00000061991	histone cluster 1, H2af [Source:MGI Symbol;Acc:MGI:2448309]	Hist1h2af				0.596736	0.958981	1.32541	0.631649	0.78272	1.07449	0.508642	1.29776	1.05513	-0.598099	0.741613	-0.438799	4	0
ENSMUSG00000029330	CDP-diacylglycerol synthase 1 [Source:MGI Symbol;Acc:MGI:1921846]	Cds1	-0.0631384	1.02426	0.539085	-0.0158617	-0.702541	-0.0828798	4.43228	0.218141	1.72091	3.25323	-0.801472	-0.804772	0.208744	0.857189	0.392572	4	0
ENSMUSG00000031877	carboxylesterase 2G [Source:MGI Symbol;Acc:MGI:1919611]	Ces2g	0.0473341	1.19103	0.310229	-0.0799415	-0.305781	-0.315126	0.42811	0.498996	1.04916	1.09065	-0.947	0.774306	1.61631	0.887833	-0.257804	4	0
ENSMUSG00000073418	complement component 4B (Chido blood group) [Source:MGI Symbol;Acc:MGI:88228]	C4b	0.172862	1.21247	-0.384638	0.851496	-0.0570601	-0.172345	0.175779	0.893479	0.475819	-0.0213654	1.65474	1.99006	3.02666	0.968843	-0.814241	4	0
ENSMUSG00000053310	neurogranin [Source:MGI Symbol;Acc:MGI:1927184]	Nrgn	0.122178	0.773657	0.572827	0.152197	0.646034	-0.0696942	-0.214682	-0.999182	-0.593043	-0.855478	0.548071	1.12075	1.30875	1.12151	1.1126	4	0
ENSMUSG00000025268	melanoma antigen, family D, 2 [Source:MGI Symbol;Acc:MGI:1933391]	Maged2	-0.375917	0.204925	-0.349723	1.03922	-0.550937	0.0626491	2.27075	0.39668	0.865286	0.990076	0.0125557	-0.493736	1.01574	1.33632	0.45404	4	0
ENSMUSG00000003484	cytochrome P450, family 4, subfamily f, polypeptide 18 [Source:MGI Symbol;Acc:MGI:1919304]	Cyp4f18	0.499095	0.295951	0.0148732	-0.0190664	-0.819448	0.548134	-0.166113	0.172449	0.312188	0.0359977	1.73704	1.8342	3.29362	1.46875	0.269445	4	0
ENSMUSG00000043789	von Willebrand factor C and EGF domains [Source:MGI Symbol;Acc:MGI:1919018]	Vwce							1.63526	-0.769609	1.95622	2.24314	-0.819541	1.66179	0.936383			4	0
ENSMUSG00000101523	predicted pseudogene 10031 [Source:MGI Symbol;Acc:MGI:3704198]	Gm10031	-1.20907	1.55067	1.05865	-2.60498	-2.97452	-0.90627	2.00443	-0.184757	-0.785657	0.677339	0.246026	0.544563	-0.522934	-4.39862	-2.80802	3	5
ENSMUSG00000058063	tripartite motif-containing 31 [Source:MGI Symbol;Acc:MGI:2385051]	Trim31	-2.6357	-2.36816	-1.50722	0.032985	-0.604632	-0.0636543	2.64355	-0.0792012	1.35497	2.52464	-0.804309	0	-0.400474	-1.26875	-1.22929	3	5
ENSMUSG00000102888	immunoglobulin heavy variable V1-11 [Source:MGI Symbol;Acc:MGI:5009835]	Ighv1-11	-1.3889	-1.94239	-2.3039	1.94055	-0.379128	1.53949	0.273902	-0.562485	-1.0921	-0.292961	-0.322045	2.77618	-0.501704	-0.0559316	-2.82896	3	5
ENSMUSG00000030775	T cell receptor associated transmembrane adaptor 1 [Source:MGI Symbol;Acc:MGI:1924897]	Trat1	1.77348	-0.40621	-0.401534	0.1127	-3.39779	-2.51205	0.512949	1.30428	1.59879	0.56781	0.187667	-1.08061	-0.267822	0.330586	-1.35001	3	4
ENSMUSG00000040146	ral guanine nucleotide dissociation stimulator-like 3 [Source:MGI Symbol;Acc:MGI:1918996]	Rgl3	-1.17425	-1.42569	-1.4752	0.828869	0.684185	0.554926	3.13454	-0.0186326	1.18828	2.358	-1.46557	0.0422992	0.228489	0.452437	0.981548	3	4
ENSMUSG00000015854	CD5 antigen-like [Source:MGI Symbol;Acc:MGI:1334419]	Cd5l	0.399692	0.384784	-1.19404	-0.504886	0.36861	-0.83911	-0.160998	-0.420179	-0.330049	-0.282998	1.48014	1.41515	2.49547	-2.63026	-1.20351	3	3
ENSMUSG00000038357	cathelicidin antimicrobial peptide [Source:MGI Symbol;Acc:MGI:108443]	Camp	0.0219715	1.01961	0.353189	-1.04689	1.10192	-0.575	-0.815738	-2.4215	-0.956796	0.00461735	-0.3456	-0.28849	-1.88747	-0.652788	1.04244	3	3
ENSMUSG00000044201	cell division cycle 25C [Source:MGI Symbol;Acc:MGI:88350]	Cdc25c				-1.64134	0.59558	0.956902	1.50447	-0.723909	1.31869	0.985134	-1.08962	0.736144	-1.45773	-0.0834413	1.89483	3	3
ENSMUSG00000032487	prostaglandin-endoperoxide synthase 2 [Source:MGI Symbol;Acc:MGI:97798]	Ptgs2	-0.768671	1.08304	-0.264243	-1.25167	-0.820132	-0.32547	1.68592	-0.739675	1.46399	0.746153	-0.210763	-2.11082	0.595647	0.0835716	-2.08551	3	3
ENSMUSG00000035692	ISG15 ubiquitin-like modifier [Source:MGI Symbol;Acc:MGI:1855694]	Isg15	0.273146	0.663297	0.137488	-1.41928	-1.0897	-1.19673	0.719111	0.824537	1.1774	0.481778	1.057	-0.545427	0.880163	1.12889	-0.828984	3	3
ENSMUSG00000046223	plasminogen activator, urokinase receptor [Source:MGI Symbol;Acc:MGI:97612]	Plaur	0.0365358	0.397276	0.274278	-0.181895	-1.94625	-1.12111	0.439845	0.752031	1.07701	0.935351	0.8768	0.150706	1.82809	1.13338	-1.2429	3	3
ENSMUSG00000094509	immunoglobulin heavy variable 14-1 [Source:MGI Symbol;Acc:MGI:4439920]	Ighv14-1				0	-2.2949	-2.66198	0.963008	0.559776	1.43151	2.51857	-1.24311	1.15074	0.676425			3	3
ENSMUSG00000095889	immunoglobulin heavy variable 1-58 [Source:MGI Symbol;Acc:MGI:4439557]	Ighv1-58				-1.32048	-2.46156	-1.40452	1.0681	1.17018	0.780017	0.698141	-0.280164	1.5449	-0.104682			3	3
ENSMUSG00000079419	membrane-spanning 4-domains, subfamily A, member 6C [Source:MGI Symbol;Acc:MGI:2385644]	Ms4a6c	0.669328	-0.0111425	-0.0581077	0.432952	0.543687	-0.839461	-0.045396	0.11829	-0.034397	-0.200786	1.16235	1.19269	1.83056	-4.79639	-1.66024	3	2
ENSMUSG00000018983	E2F transcription factor 2 [Source:MGI Symbol;Acc:MGI:1096341]	E2f2	-0.450726	0.220079	-0.124847	1.69704	2.29907	2.40692	0.165975	0.0958222	0.721828	0.157952	0.0355307	0.109871	-0.184373	-1.41513	-1.29202	3	2
ENSMUSG00000026390	macrophage receptor with collagenous structure [Source:MGI Symbol;Acc:MGI:1309998]	Marco	-0.485899	-0.266083	-1.13839				0.928328	0.351052	0.0814507	-0.0459061	1.64002	1.62031	2.09685	-1.4007	0.449766	3	2
ENSMUSG00000056917	signal-induced proliferation associated gene 1 [Source:MGI Symbol;Acc:MGI:107576]	Sipa1	-0.817101	-0.249109	-0.665693	0.725835	-0.470511	0.318582	1.19805	0.434777	-0.658641	-0.129138	1.00243	0.795871	1.00515	-1.25185	-1.13526	3	2
ENSMUSG00000024673	membrane-spanning 4-domains, subfamily A, member 1 [Source:MGI Symbol;Acc:MGI:88321]	Ms4a1	-0.841959	-0.647053	-1.23665	1.083	0.823944	0.535047	0.255382	0.712081	0.581741	0.159929	-0.357303	1.79504	1.30712	-1.21367	0.318186	3	2
ENSMUSG00000022742	coproporphyrinogen oxidase [Source:MGI Symbol;Acc:MGI:104841]	Cpox	0.763678	0.0285538	-0.0892071	0.455503	-1.2749	-0.559717	0.415919	0.315807	0.75917	0.263677	1.3812	1.11247	1.62918	-1.17304	-0.153098	3	2
ENSMUSG00000031258	X-linked Kx blood group related, X-linked [Source:MGI Symbol;Acc:MGI:3584011]	Xkrx	1.21947	-0.13603	-0.257604	-0.759185	-0.365989	-0.157964	3.06872	-1.03052	0.13295	0.887457	-1.01628	0.244884	1.40689	-0.598353	0.124956	3	2
ENSMUSG00000029638	glucocorticoid induced transcript 1 [Source:MGI Symbol;Acc:MGI:2179717]	Glcci1	-1.11646	-0.177766	-1.01898	0.62161	-0.514029	0.192786	1.24203	1.35041	1.12463	0.759885	0.352699	-0.090945	-0.119624	-0.10189	-0.264126	3	2
ENSMUSG00000001014	intercellular adhesion molecule 4, Landsteiner-Wiener blood group [Source:MGI Symbol;Acc:MGI:1925619]	Icam4	0.536456	0.310705	-0.334112	0.800949	1.17727	0.41284	0.395435	0.286445	0.918942	1.24062	0.702268	-1.26685	1.0578	-0.0751876	-2.28667	3	2
ENSMUSG00000079013	serine (or cysteine) peptidase inhibitor, clade A (alpha-1 antiproteinase, antitrypsin), member 3J [Source:MGI Symbol;Acc:MGI:2182843]	Serpina3j							2.86325	0.457028	2.85865	2.74451	-1.59045	-1.32459	0	0.151729	-0.785669	3	2
ENSMUSG00000055675	kelch repeat and BTB (POZ) domain containing 11 [Source:MGI Symbol;Acc:MGI:1922151]	Kbtbd11	0.165285	0.0299788	0.139482	-1.0928	-1.55778	-0.305985	-0.258275	-0.0326027	-0.219978	-0.337544	1.15606	1.07486	1.08665	0.663025	-0.369312	3	2
ENSMUSG00000026678	regulator of G-protein signaling 5 [Source:MGI Symbol;Acc:MGI:1098434]	Rgs5	-0.171369	-0.213097	-1.76149	-0.717942	-1.47878	0.0139587	3.10584	0.483814	1.65483	0.911582	-0.0948968	0.0880545	0.0322277	1.05964	0.787653	3	2
ENSMUSG00000026628	activating transcription factor 3 [Source:MGI Symbol;Acc:MGI:109384]	Atf3	-0.680018	-0.427903	-1.27232	0.163856	-0.434122	0.364096	2.48293	0.668879	-1.42084	-0.0206164	0.622784	0.504494	-0.0904893	1.46571	1.52689	3	2
ENSMUSG00000069917	hemoglobin alpha, adult chain 2 [Source:MGI Symbol;Acc:MGI:96016]	Hba-a2	0.209458	-0.130015	-0.067114	-0.554544	-2.42387	-1.20226	-0.287767	-0.160788	0.574437	-0.320993	2.00006	-0.391122	1.1977	1.5379	-0.460786	3	2
ENSMUSG00000050982	apolipoprotein L 10A [Source:MGI Symbol;Acc:MGI:3036238]	Apol10a				-2.65034	-2.80787	0.087414	2.21349	-0.330084	1.06668	2.04944	-0.469884	-0.459867	-0.400822			3	2
ENSMUSG00000096499	immunoglobulin heavy variable V1-5 [Source:MGI Symbol;Acc:MGI:3704121]	Ighv1-5	0.706955	1.57525	0.555431	0.746106	-2.96862	-2.17278	-0.522361	0.352054	-0.103602	0.940887	-0.236974	1.27377	2.97273			3	2
ENSMUSG00000095130	immunoglobulin heavy variable 1-39 [Source:MGI Symbol;Acc:MGI:4439888]	Ighv1-39	0.598492	0.0698694	-1.66179	-0.748872	-1.39672	-0.4462	1.07933	1.55409	0.450641	0.634342	-0.0417948	0.423284	1.31389			3	2
ENSMUSG00000055730	carboxylesterase 2A [Source:MGI Symbol;Acc:MGI:2142491]	Ces2a	0.787519	0.533243	-2.18218	-0.173643	-1.34893	-0.0653923					1.1963	1.92301	1.70789			3	2
ENSMUSG00000093896	immunoglobulin heavy variable 1-76 [Source:MGI Symbol;Acc:MGI:4439737]	Ighv1-76	0.87358	0.454376	-0.629847	-0.352905	-1.79255	-2.21953	0.332212	-0.140062	0.697885	-0.63686	1.66887	3.11225	2.5351			3	2
ENSMUSG00000030724	CD19 antigen [Source:MGI Symbol;Acc:MGI:88319]	Cd19	0.0832752	0.530157	-0.608098	0.936165	0.244226	0.130695	0.401595	0.754046	0.54452	0.0371269	0.149728	1.70916	2.09989	-4.87802	1.02562	3	1
ENSMUSG00000026866	kynureninase [Source:MGI Symbol;Acc:MGI:1918039]	Kynu	0.624983	1.70324	0.510811	0.571207	1.19042	0.00341725	0.0697999	0.274905	0.547122	0.252692	-0.896959	0.658548	1.52718	-2.06726	0.0105665	3	1
ENSMUSG00000037922	B cell scaffold protein with ankyrin repeats 1 [Source:MGI Symbol;Acc:MGI:2442120]	Bank1	-0.421233	-0.290801	-0.77227	1.47421	0.753699	-0.167553	0.012113	0.849735	0.375644	0.204044	0.398839	2.08982	1.77014	-1.79274	-0.448436	3	1
ENSMUSG00000020649	ribonucleotide reductase M2 [Source:MGI Symbol;Acc:MGI:98181]	Rrm2	-0.389544	1.31468	-0.362171	-0.00619907	-0.116686	0.0934298	-0.103696	1.02551	1.7481	0.648784	0.558926	0.531813	0.16063	-1.40714	-0.959176	3	1
ENSMUSG00000039748	exonuclease 1 [Source:MGI Symbol;Acc:MGI:1349427]	Exo1	0.701896	0.701061	-0.776344	-0.401762	0.0166996	-0.47785	-0.2648	1.03232	0.834265	1.42454	0.453712	0.453826	0.577886	-1.35979	1.09341	3	1
ENSMUSG00000032586	TRAF-interacting protein [Source:MGI Symbol;Acc:MGI:1096377]	Traip	0.710374	0.358365	-0.213338	0.116555	-0.124273	2.23926	0.754729	1.27363	2.24617	0.849678	0.479548	0.378647	-0.330367	-1.27178	-0.628316	3	1
ENSMUSG00000029177	centromere protein A [Source:MGI Symbol;Acc:MGI:88375]	Cenpa	0.683726	2.5428	1.19469	0.319604	0.582399	1.13358	0.409828	0.0690942	0.390798	-0.0943198	0.113336	0.216814	-0.170779	-1.08462	0.311917	3	1
ENSMUSG00000029591	uracil DNA glycosylase [Source:MGI Symbol;Acc:MGI:109352]	Ung	-0.77332	0.52853	-1.38341	0.831584	-0.241317	0.396495	1.31446	0.819416	2.42061	0.396556	0.735562	0.678947	1.38419	-0.801302	-0.16816	3	1
ENSMUSG00000026683	NUF2, NDC80 kinetochore complex component [Source:MGI Symbol;Acc:MGI:1914227]	Nuf2	-0.848055	-1.84393	-0.623418	1.05556	0.324214	-0.411268	1.58572	0.336091	1.43112	0.652341	-0.541706	-0.0216955	-0.347581	-0.694538	-0.854813	3	1
ENSMUSG00000074476	SPC24, NDC80 kinetochore complex component, homolog (S. cerevisiae) [Source:MGI Symbol;Acc:MGI:1914879]	Spc24	0.120136	0.118619	0.104373	0.512509	-0.4604	0.895984	1.03921	0.391071	1.30064	1.30016	0.570933	0.267723	0.362379	-0.56529	-1.10337	3	1
ENSMUSG00000026479	laminin, gamma 2 [Source:MGI Symbol;Acc:MGI:99913]	Lamc2	-0.587523	0.32397	0.619647	0.206418	-0.83289	-0.018338	4.36374	-1.10147	1.21271	1.87027	-0.773163	-0.00634044	0.159883	-0.294245	-0.643545	3	1
ENSMUSG00000041859	minichromosome maintenance complex component 3 [Source:MGI Symbol;Acc:MGI:101845]	Mcm3	-0.485137	0.0995862	-0.154108	-1.03163	-0.714813	-0.49324	0.414836	1.24379	1.92976	1.25958	-0.00678564	0.766878	0.0183341	-0.275067	0.244031	3	1
ENSMUSG00000000486	septin 1 [Source:MGI Symbol;Acc:MGI:1858916]	Sept1	-0.81266	-0.874231	-1.70683	0.869427	0.319328	-0.409254	1.14104	1.11011	1.17985	0.73197	-0.373315	-0.00629781	-0.17172	-0.139446	0.246833	3	1
ENSMUSG00000040010	solute carrier family 7 (cationic amino acid transporter, y+ system), member 5 [Source:MGI Symbol;Acc:MGI:1298205]	Slc7a5	-0.584927	2.02168	0.63049	-0.00381092	-1.10872	-0.606666	0.598937	0.144292	1.42818	0.657602	0.1524	0.690879	1.02298	-0.0345006	0.428738	3	1
ENSMUSG00000051147	N-acetyltransferase 2 (arylamine N-acetyltransferase) [Source:MGI Symbol;Acc:MGI:109201]	Nat2	0.171163	-0.0559993	0.0533011	-0.923524	-1.57191	-0.0706881	0.827201	1.03941	0.955221	1.0878	-0.84422	0.0337987	1.0687	-0.0202331	0.913043	3	1
ENSMUSG00000026193	fibronectin 1 [Source:MGI Symbol;Acc:MGI:95566]	Fn1	-0.221065	0.953073	-0.447735	0.621681	0.29709	0.854973	0.454592	0.47209	0.720607	0.646044	1.74695	1.48626	2.56906	0.0518965	-1.30724	3	1
ENSMUSG00000021765	follistatin [Source:MGI Symbol;Acc:MGI:95586]	Fst	-0.618994	-0.190812	-0.761799	0.882724	-0.662726	1.57877	3.12562	-0.490951	0.0578965	1.88937	-1.04737	-0.0566514	0.746505	0.27432	0.491654	3	1
ENSMUSG00000046818	DNA-damage-inducible transcript 4-like [Source:MGI Symbol;Acc:MGI:1920534]	Ddit4l	1.04848	0.805497	0.68229				1.78178	0.215289	1.06742	0.740924	-2.28273	-0.732072	0.259852	0.284739	0.799067	3	1
ENSMUSG00000001119	collagen, type VI, alpha 1 [Source:MGI Symbol;Acc:MGI:88459]	Col6a1	-1.09388	0.243208	-0.83931	0.472743	-0.000445724	0.438606	0.502852	0.488256	0.531585	1.05086	1.33742	0.425193	1.40376	0.693253	-0.175654	3	1
ENSMUSG00000025492	interferon induced transmembrane protein 3 [Source:MGI Symbol;Acc:MGI:1913391]	Ifitm3	-0.269308	0.432191	0.136366	0.0300869	-1.55628	-0.20892	1.24966	0.230513	0.486633	0.617146	1.24734	-0.303558	1.58587	0.756798	-0.896176	3	1
ENSMUSG00000017002	secretory leukocyte peptidase inhibitor [Source:MGI Symbol;Acc:MGI:109297]	Slpi	-0.0651538	-0.216218	-0.233441	0.907165	-1.6238	-0.644367	-0.00917109	0.043269	0.0523989	-0.0696534	1.26367	1.80272	2.82866	0.795917	-0.985393	3	1
ENSMUSG00000050114	peroxiredoxin 6B [Source:MGI Symbol;Acc:MGI:1336888]	Prdx6b	-0.370096	-1.64259	0.529285	0.168746	0.187431	0.213839	0.442279	0.0209468	-0.115028	0.384166	1.1302	-0.066031	0.953166	1.30156	1.65516	3	1
ENSMUSG00000069171	nuclear receptor subfamily 2, group F, member 1 [Source:MGI Symbol;Acc:MGI:1352451]	Nr2f1	-0.0112918	0.309764	0.0415752	0.103408	0.843195	-1.3069	1.37672	0.354643	-0.0958995	0.808625	-0.621368	0.823736	0.354015	1.46774	1.07806	3	1
ENSMUSG00000004655	aquaporin 1 [Source:MGI Symbol;Acc:MGI:103201]	Aqp1	0.16133	0.821663	0.346576	0.611171	-1.03929	-0.181991	0.503617	0.26983	1.08805	0.822603	0.798918	0.232625	1.14502	1.96299	0.594336	3	1
ENSMUSG00000069248	serine (or cysteine) peptidase inhibitor, clade B, member 6e [Source:MGI Symbol;Acc:MGI:2667778]	Serpinb6e							0.638977	1.27923	1.45756	0.737101				2.01021	-1.22219	3	1
ENSMUSG00000023000	desert hedgehog [Source:MGI Symbol;Acc:MGI:94891]	Dhh	-0.400055	0.903168	0.327105	0.271639	0.414709	-0.0321994	1.79435	0.222887	0.536112	0.353331	-1.27268	-0.926811	0.348046	2.85124	1.4306	3	1
ENSMUSG00000023995	translocator protein 2 [Source:MGI Symbol;Acc:MGI:1917276]	Tspo2	3.02271	1.32523	2.05699	0.206146	0.316038	-0.429886	-0.0718014	-0.261501	0.778031	0.358075	-1.19395	-0.255852	0.615315			3	1
ENSMUSG00000096649	immunoglobulin heavy variable 1-31 [Source:MGI Symbol;Acc:MGI:4439889]	Ighv1-31							2.45986	0.731346	1.09377	1.92735	0	-3.06482	-0.402931			3	1
ENSMUSG00000103254	immunoglobulin heavy variable 1-15 [Source:MGI Symbol;Acc:MGI:4439782]	Ighv1-15	0.780685	0.831582	-0.104091	0	-3.04276	0.0320098	1.94113	0.302142	1.14298	-0.748715	0.915585	1.88835	-0.849344			3	1
ENSMUSG00000095583	immunoglobulin heavy variable 14-2 [Source:MGI Symbol;Acc:MGI:4439607]	Ighv14-2	-0.624131	-0.870056	-1.39095	0.620701	-0.157466	0.0996357	0.445048	0.229412	0.778388	0.211691	2.73224	2.06797	1.15563			3	1
ENSMUSG00000029414	kinetochore associated 1 [Source:MGI Symbol;Acc:MGI:2673709]	Kntc1	-0.507714	1.47073	1.19736	1.4249	0.996185	0.716125	-0.359333	-0.918575	-0.0998152	0.0129583	0.695642	0.212464	0.452144	-0.991994	-0.398332	3	0
ENSMUSG00000063952	bromodomain and PHD finger containing, 3 [Source:MGI Symbol;Acc:MGI:2146836]	Brpf3	-0.674049	0.556431	-0.37096	0.429548	1.38035	0.678816	0.840336	1.36741	0.855062	1.21214	0.0698827	0.444329	0.256259	-0.826829	-0.451673	3	0
ENSMUSG00000006445	Eph receptor A2 [Source:MGI Symbol;Acc:MGI:95278]	Epha2	-0.766375	-0.104728	-0.25663	0.529608	-0.207514	1.07608	1.04428	-0.279045	0.402415	0.183119	0.378673	-0.668029	1.7773	-0.50558	-0.837704	3	0
ENSMUSG00000045629	SH3 domain and tetratricopeptide repeats 2 [Source:MGI Symbol;Acc:MGI:2444417]	Sh3tc2	-0.281527	0.0324003	-0.447401	1.81534	1.23193	0.890158	0.279367	0.604829	0.339965	0.791145	-0.849718	-0.308666	0.673011	-0.498428	1.97126	3	0
ENSMUSG00000034330	phospholipase C, gamma 2 [Source:MGI Symbol;Acc:MGI:97616]	Plcg2	-0.24607	0.472636	-0.483796	0.468581	0.18856	0.10169	0.58244	1.10697	0.64228	0.413294	0.964242	1.48842	1.88463	-0.477351	-0.229411	3	0
ENSMUSG00000028031	dickkopf WNT signaling pathway inhibitor 2 [Source:MGI Symbol;Acc:MGI:1890663]	Dkk2	-0.244121	-0.87152	-0.0922829	-0.0810785	-0.465333	0.835206	1.67844	-0.650075	1.63605	1.12382	-0.645655	0.33368	0.238467	-0.436654	-0.843376	3	0
ENSMUSG00000028068	IQ motif containing GTPase activating protein 3 [Source:MGI Symbol;Acc:MGI:3028642]	Iqgap3	0.181678	0.722494	-0.602461	-0.133684	0.498751	0.499838	2.61739	-0.195499	1.08219	1.76956	-0.390404	-0.0202195	-0.267977	-0.356089	-0.421043	3	0
ENSMUSG00000031955	breast cancer anti-estrogen resistance 1 [Source:MGI Symbol;Acc:MGI:108091]	Bcar1	-0.113833	1.08118	0.299678	0.0929212	-0.0857172	0.0925952	1.75691	-0.200022	-0.0526893	0.958074	-0.787044	-0.119004	1.33852	-0.295486	0.547055	3	0
ENSMUSG00000036606	plexin B2 [Source:MGI Symbol;Acc:MGI:2154239]	Plxnb2	-0.545345	0.706569	-0.274376	0.456132	0.0381003	0.234064	0.640724	0.380581	0.208578	0.055879	1.30944	1.20515	1.42647	-0.19708	-0.102567	3	0
ENSMUSG00000017830	DEXH (Asp-Glu-X-His) box polypeptide 58 [Source:MGI Symbol;Acc:MGI:1931560]	Dhx58	-0.0201817	0.833716	-0.888075	0.805214	0.816754	1.33995	0.700356	1.14408	0.679636	0.659513	0.0734752	0.374061	1.00188	-0.0999659	0.110919	3	0
ENSMUSG00000037679	inverted formin, FH2 and WH2 domain containing [Source:MGI Symbol;Acc:MGI:1917685]	Inf2	-0.627694	0.384707	-0.0285471	0.751922	1.26855	0.0331703	0.476819	0.943583	0.468388	0.351231	0.475477	1.00549	1.3149	-0.034965	0.584239	3	0
ENSMUSG00000027533	fatty acid binding protein 5, epidermal [Source:MGI Symbol;Acc:MGI:101790]	Fabp5	-0.161791	0.031446	-0.477088	1.10897	-0.400248	0.580377	1.01446	0.941653	0.422503	1.09864	0.610673	0.113633	0.511762	-0.033675	-0.95795	3	0
ENSMUSG00000027330	cell division cycle 25B [Source:MGI Symbol;Acc:MGI:99701]	Cdc25b	1.04623	0.206628	0.677272	0.732342	0.0962979	0.182779	0.119314	0.800789	0.880988	-0.0908966	0.212649	1.12325	1.03677	-0.0333737	0.269175	3	0
ENSMUSG00000001403	ubiquitin-conjugating enzyme E2C [Source:MGI Symbol;Acc:MGI:1915862]	Ube2c	-0.607637	-0.453808	-0.539209	0.54831	0.512878	0.973362	0.783245	0.475709	1.52202	0.880391	-0.0679661	1.20526	1.44912	0.0328361	0.00669825	3	0
ENSMUSG00000026223	integral membrane protein 2C [Source:MGI Symbol;Acc:MGI:1927594]	Itm2c	-0.710348	0.374811	-0.234	0.217665	-0.894289	-0.0720067	1.1687	0.68848	0.614243	0.294729	1.06513	0.525738	1.38663	0.31283	-0.43768	3	0
ENSMUSG00000050921	purinergic receptor P2Y, G-protein coupled 10 [Source:MGI Symbol;Acc:MGI:1926076]	P2ry10	0.365693	0.595476	-0.32603	2.32658	0.730647	0.397531	1.03192	1.07242	0.743415	0.142331	-0.230345	-0.712416	0.0758166	0.329006	-0.657729	3	0
ENSMUSG00000035678	tumor necrosis factor (ligand) superfamily, member 9 [Source:MGI Symbol;Acc:MGI:1101058]	Tnfsf9	0.233996	0.313955	0.752189	-0.310515	1.23505	0.13445	-0.546203	0.0865121	0.143779	-0.361388	1.67675	1.03924	0.731113	0.66269	-0.306813	3	0
ENSMUSG00000063856	glutathione peroxidase 1 [Source:MGI Symbol;Acc:MGI:104887]	Gpx1	-0.113649	0.63902	-0.259676	-0.246527	-0.864214	0.320884	1.00744	0.0529245	0.838249	0.466871	1.27852	0.414882	1.4436	0.680546	-0.354058	3	0
ENSMUSG00000073421	histocompatibility 2, class II antigen A, beta 1 [Source:MGI Symbol;Acc:MGI:103070]	H2-Ab1	-0.49149	0.215994	-0.641153	0.863785	-0.207102	-0.212006	0.697501	1.25129	0.866866	0.31334	1.09681	0.991734	1.05299	0.760378	-0.535631	3	0
ENSMUSG00000048126	collagen, type VI, alpha 3 [Source:MGI Symbol;Acc:MGI:88461]	Col6a3	-0.484166	0.190649	-0.141552	1.34806	0.315667	0.522131	-0.326355	0.366355	0.597195	0.0317734	0.992811	1.44888	1.82631	0.773806	-0.736539	3	0
ENSMUSG00000057337	carbohydrate sulfotransferase 3 [Source:MGI Symbol;Acc:MGI:1858224]	Chst3	-0.149054	0.758212	0.220341	0.692112	0.161382	-0.016909	0.310768	0.681058	0.384394	-0.0845327	0.481103	1.82344	1.86355	0.863791	1.79077	3	0
ENSMUSG00000039264	GTPase, IMAP family member 3 [Source:MGI Symbol;Acc:MGI:1932723]	Gimap3	0.0838608	0.53496	-0.121165	1.63323	0.471747	-0.722182	-0.00231101	0.626375	0.259458	-0.136678	0.182744	0.677095	1.4545	1.4666	0.314487	3	0
ENSMUSG00000032372	phospholipid scramblase 2 [Source:MGI Symbol;Acc:MGI:1270860]	Plscr2	0.0900644	0.428118	0.0322756	0.218035	0.759076	0.875069	0.646732	-0.52847	0.644377	0.00720706	-0.173627	-0.098815	1.26706	3.41616	1.51514	3	0
ENSMUSG00000042417	cyclin O [Source:MGI Symbol;Acc:MGI:2145534]	Ccno	0.97555	0.852295	0.205461				3.49643	-0.0130156	1.58377	2.74629	-0.915768	0.873156	0.137371			3	0
ENSMUSG00000062687	CDC28 protein kinase 1b, retrogene [Source:MGI Symbol;Acc:MGI:3643620]	Cks1brt	0	0	-0.363308				1.36586	-0.551009	0.250148	2.67798	-0.300183	1.01799	0.497934			3	0
ENSMUSG00000038508	growth differentiation factor 15 [Source:MGI Symbol;Acc:MGI:1346047]	Gdf15	0.211613	0.623072	0.550943	-0.117903	0.39198	-0.95714	2.02379	-0.122806	1.26566	1.76526	0.125615	0.700318	-0.400265			3	0
ENSMUSG00000022034	establishment of sister chromatid cohesion N-acetyltransferase 2 [Source:MGI Symbol;Acc:MGI:1919238]	Esco2	-1.44528	-1.47152	-1.22605	-1.54187	-1.11773	-0.139577	0.607118	0.660224	1.10514	1.62075	-0.822725	-0.790539	-1.15353	0.81473	0.668223	2	6
ENSMUSG00000061825	carboxylesterase 2C [Source:MGI Symbol;Acc:MGI:2385905]	Ces2c	-3.16257	-2.60901	-2.49248	-0.337584	-1.63661	-0.51217	0.08901	-0.414725	-0.355965	-0.607125	0.763015	1.17572	0.172474	-2.28556	1.02125	2	5
ENSMUSG00000006585	chromatin licensing and DNA replication factor 1 [Source:MGI Symbol;Acc:MGI:1914427]	Cdt1	1.3749	0.535708	0.738314	-1.24866	-1.07783	-0.620827	0.948843	0.672048	0.553999	0.430426	0.29234	1.12127	0.874771	-1.50122	-2.37868	2	4
ENSMUSG00000019942	cyclin-dependent kinase 1 [Source:MGI Symbol;Acc:MGI:88351]	Cdk1	-1.88979	-1.27405	-1.65404	0.811669	0.260478	1.22994	0.484127	0.458927	1.13695	0.250442	0.530696	0.158733	0.105774	-1.36168	-0.525837	2	4
ENSMUSG00000030091	nucleoporin 210 [Source:MGI Symbol;Acc:MGI:1859555]	Nup210	0.553061	0.676725	0.888911	-1.06567	-1.08545	-1.29123	1.22363	1.04526	0.659457	0.537424	0.303737	0.105905	0.120216	-1.28379	-0.916228	2	4
ENSMUSG00000078670	family with sequence similarity 174, member B [Source:MGI Symbol;Acc:MGI:3698178]	Fam174b	-0.11959	0.550951	0.489665	0.502135	-1.04563	-0.449638	1.93704	-0.161696	1.02141	0.852233	-2.22505	-1.51652	-0.61652	-0.917024	-1.6556	2	4
ENSMUSG00000067297	interferon induced protein with tetratricopeptide repeats 1B like 2 [Source:MGI Symbol;Acc:MGI:2148249]	Ifit1bl2	-0.205708	-1.25139	-0.902642	-1.08351	-1.56478	0.588324	3.48967	-0.500238	0.882204	1.38396	-1.24275	-0.683744	0.455232	0.844868	0.477244	2	4
ENSMUSG00000117621	heat shock protein 1 (chaperonin 10), related sequence 1 [Source:MGI Symbol;Acc:MGI:1935159]	Hspe1-rs1	-0.161672	-0.124018	-1.11721	-1.84067	-2.05773	-1.07248	0.724141	0.122446	1.23937	4.56925	-0.155519	0.726071	-0.498707	0.934774	0.916649	2	4
ENSMUSG00000045273	centromere protein H [Source:MGI Symbol;Acc:MGI:1349448]	Cenph	-1.29073	0.340493	-0.408063	-0.390501	0.384301	0.721234	0.100987	0.616531	1.12799	1.06598	0.403012	0.128469	0.387898	-1.75484	-1.03607	2	3
ENSMUSG00000017652	CD40 antigen [Source:MGI Symbol;Acc:MGI:88336]	Cd40	-1.29336	0.191931	-1.59298	0.98773	0.898852	-0.177935	-0.143896	0.610133	-0.234084	-0.696415	0.970875	1.57928	3.79198	-0.379568	-1.35264	2	3
ENSMUSG00000050953	gap junction protein, alpha 1 [Source:MGI Symbol;Acc:MGI:95713]	Gja1	-1.03301	-0.14906	-0.357552	0.221507	-1.16903	-1.01737	1.3014	0.859039	1.01361	0.764403	-0.569676	-0.172528	-0.0293308	-0.270831	0.176394	2	3
ENSMUSG00000062826	carboxylesterase 2F [Source:MGI Symbol;Acc:MGI:1919153]	Ces2f	-0.0368875	-2.91194	-0.399664	-1.03913	0.389545	-0.680505	1.73568	-0.297273	0.686133	2.1754	-1.36003	0.247811	0.863908	-0.178551	0.196438	2	3
ENSMUSG00000024640	phosphoserine aminotransferase 1 [Source:MGI Symbol;Acc:MGI:2183441]	Psat1	-0.60148	-1.47321	-1.02075	0.176913	-1.03704	0.516726	-0.163767	1.47704	1.10427	0.660135	0.587415	0.781871	0.571804	-0.0842476	-0.211629	2	3
ENSMUSG00000095442	immunoglobulin heavy variable 1-4 [Source:MGI Symbol;Acc:MGI:4439618]	Ighv1-4	0.111169	-0.91201	-1.3408	-0.169486	-2.13383	-1.47048	1.31851	0.63496	0.0680959	0.29731	0.758607	1.4848	0.846029	0	-0.482155	2	3
ENSMUSG00000036887	complement component 1, q subcomponent, alpha polypeptide [Source:MGI Symbol;Acc:MGI:88223]	C1qa	-0.204503	0.389871	-1.70771	0.524959	-1.35006	-0.521718	0.218955	0.0284774	-0.197104	-0.157906	1.84321	0.404639	1.59151	0.0327652	-2.10702	2	3
ENSMUSG00000026536	interferon activated gene 211 [Source:MGI Symbol;Acc:MGI:3041120]	Ifi211	0.0363413	0.343053	-1.34721	1.46148	-1.49177	1.19433	-0.148012	0.505663	0.426051	-0.212671	0.819426	-0.311366	0.800642	0.542236	-1.48657	2	3
ENSMUSG00000019880	R-spondin 3 [Source:MGI Symbol;Acc:MGI:1920030]	Rspo3	-1.49658	-0.0631269	0.472048	-0.356505	-1.44765	-0.70591	1.53368	-1.33695	-0.176552	-0.228549	-0.416765	1.79033	0.628155	0.735155	0.645098	2	3
ENSMUSG00000093955	immunoglobulin heavy variable 1-34 [Source:MGI Symbol;Acc:MGI:4439659]	Ighv1-34				0.435991	-2.94266	0.0359028	1.10942	-0.349832	1.40562	-1.68898	-0.185396	-1.41965	0.185753			2	3
ENSMUSG00000094198	immunoglobulin heavy variable 1-50 [Source:MGI Symbol;Acc:MGI:4439753]	Ighv1-50	-0.41399	-1.03026	-0.648688	0.436175	-2.59202	-1.89784	0.26528	-0.312509	0.134234	0.417404	0.909272	2.75873	2.56616			2	3
ENSMUSG00000036223	spindle and kinetochore associated complex subunit 1 [Source:MGI Symbol;Acc:MGI:1913718]	Ska1	-1.43693	-0.00808254	0.18808	0.571603	-0.107803	-0.722959	0.786661	-0.33821	1.0581	1.32913	-0.0091346	0.832186	0.363339	-1.69867	0.170726	2	2
ENSMUSG00000019214	CTF18, chromosome transmission fidelity factor 18 [Source:MGI Symbol;Acc:MGI:2384887]	Chtf18	0.924639	1.11208	-0.900132	-0.585086	1.10474	0.368572	-0.530292	0.425133	0.516498	0.0756935	-0.00222714	0.325577	0.0204002	-1.50109	-1.03236	2	2
ENSMUSG00000000386	MX dynamin-like GTPase 1 [Source:MGI Symbol;Acc:MGI:97243]	Mx1	0.948762	-0.0382303	-0.0277494	-0.277141	-0.150153	1.11378	-0.737179	0.17282	0.871029	-0.300904	0.52098	0.564087	3.39381	-1.48241	-2.02978	2	2
ENSMUSG00000058773	histone cluster 1, H1b [Source:MGI Symbol;Acc:MGI:1861461]	Hist1h1b	0.459411	0.148012	-0.434026	0.26551	0.0255531	1.01916	0.561512	0.48487	1.40863	0.559637	0.303451	-0.143083	-0.523955	-1.3543	-1.09433	2	2
ENSMUSG00000017716	baculoviral IAP repeat-containing 5 [Source:MGI Symbol;Acc:MGI:1203517]	Birc5	-0.173773	1.7883	-0.0837899	0.643935	-0.424292	0.616963	0.786509	0.772644	1.62754	0.90214	0.415788	0.0116792	-0.185024	-1.04145	-1.19433	2	2
ENSMUSG00000028175	DEP domain containing 1a [Source:MGI Symbol;Acc:MGI:1923381]	Depdc1a	-0.992167	1.40654	0.670613	0.646073	1.10977	0.882086	0.0209576	0.232406	0.752834	0.828848	0.507808	-0.282144	-0.0387831	-1.00712	-1.00052	2	2
ENSMUSG00000007805	twist basic helix-loop-helix transcription factor 2 [Source:MGI Symbol;Acc:MGI:104685]	Twist2	-0.330705	-1.48693	-0.35979	-0.959223	-0.205591	0	1.74141	-0.421359	0.719699	1.61376	-1.49068	0.319392	0.853383	-0.836446	-0.843517	2	2
ENSMUSG00000025491	interferon induced transmembrane protein 1 [Source:MGI Symbol;Acc:MGI:1915963]	Ifitm1	-0.865329	-0.0782853	0.23982	-0.770819	-0.241705	-0.0268829	3.24254	-0.190542	0.252794	0.0383563	0.27941	-1.67701	1.8293	-0.822459	-1.24143	2	2
ENSMUSG00000074896	interferon-induced protein with tetratricopeptide repeats 3 [Source:MGI Symbol;Acc:MGI:1101055]	Ifit3	-0.872764	-0.323789	-0.896505	-0.237545	-1.89435	0.214651	-0.193222	-0.178414	0.062406	-0.114087	1.19249	0.154788	1.34237	-0.642822	-1.26075	2	2
ENSMUSG00000032094	CD3 antigen, delta polypeptide [Source:MGI Symbol;Acc:MGI:88331]	Cd3d	0.74607	0.384561	-1.05487	0.729664	-0.418784	0.333241	0.599833	0.792199	1.48062	0.840997	-0.514015	-1.50297	-0.527481	-0.431045	1.16724	2	2
ENSMUSG00000036356	chondroitin sulfate N-acetylgalactosaminyltransferase 1 [Source:MGI Symbol;Acc:MGI:2442354]	Csgalnact1	0.255874	1.1629	0.449652	0.987433	0.892924	1.51791	-2.40724	-1.57831	-0.0797636	-0.15408	0.727651	0.0264685	0.715491	-0.0114922	0.36681	2	2
ENSMUSG00000026471	major histocompatibility complex, class I-related [Source:MGI Symbol;Acc:MGI:1195463]	Mr1	-0.231187	0.993386	0.0128192	-0.480441	-2.02802	-1.17276	1.35783	-0.213414	0.437062	1.32676	-0.341674	-0.430552	0.0440935	0.217724	-0.226262	2	2
ENSMUSG00000036896	complement component 1, q subcomponent, C chain [Source:MGI Symbol;Acc:MGI:88225]	C1qc	-0.0769502	0.329754	-1.31336	0.569291	-0.80196	0.144077	0.322257	0.225512	0.161448	0.212806	2.51483	0.539912	1.78723	0.303849	-2.42455	2	2
ENSMUSG00000032470	muscle and microspikes RAS [Source:MGI Symbol;Acc:MGI:1100856]	Mras	-0.539035	1.06702	-0.546823	0.66317	-1.1108	-1.12745	0.153761	0.431153	0.0374691	0.209157	-0.185071	-0.43381	1.51066	0.510689	-0.493151	2	2
ENSMUSG00000026249	serine (or cysteine) peptidase inhibitor, clade E, member 2 [Source:MGI Symbol;Acc:MGI:101780]	Serpine2	-0.510562	0.665792	0.821031	1.30927	-1.42781	0.796826	2.04507	-0.147536	0.275619	0.485766	-0.36346	-1.06915	0.113666	0.574158	-0.308323	2	2
ENSMUSG00000020641	radical S-adenosyl methionine domain containing 2 [Source:MGI Symbol;Acc:MGI:1929628]	Rsad2	-0.0351928	0.0421622	-0.0909506	-0.340255	-1.3017	0.30752	0.34201	0.105951	0.931195	0.593628	1.00624	-0.135688	1.88462	0.682265	-1.36096	2	2
ENSMUSG00000001131	tissue inhibitor of metalloproteinase 1 [Source:MGI Symbol;Acc:MGI:98752]	Timp1	-0.416755	1.2274	0.555604	0.458894	-0.737753	0.377834	0.176328	-1.14081	0.166288	-0.212685	-0.36849	-0.205958	-0.14244	1.04669	-2.0467	2	2
ENSMUSG00000002997	protein kinase, cAMP dependent regulatory, type II beta [Source:MGI Symbol;Acc:MGI:97760]	Prkar2b	-0.0669554	-0.124619	-1.64618	-0.26159	-0.62191	-0.450593	-0.303672	-0.0728998	0.246257	0.0775904	-0.820081	-0.837741	-1.06155	1.37917	1.33824	2	2
ENSMUSG00000050777	transmembrane protein 37 [Source:MGI Symbol;Acc:MGI:2157899]	Tmem37	-0.336161	0.908479	1.04917	0.704032	-0.913157	0.258213	0.602822	-1.56535	-0.441379	-1.31467	-0.456603	-0.00563496	0.372656	1.66307	-0.422952	2	2
ENSMUSG00000000440	peroxisome proliferator activated receptor gamma [Source:MGI Symbol;Acc:MGI:97747]	Pparg	0.0255912	-0.378544	-2.41863	-0.652756	-1.24842	-0.133117	-0.204911	-0.199722	0.0232755	0.727118	-0.674488	0.157235	0.00228112	1.8365	1.06224	2	2
ENSMUSG00000002944	CD36 molecule [Source:MGI Symbol;Acc:MGI:107899]	Cd36	0.0307789	0.412201	-0.341827	0.538881	-1.68875	-1.28158	0.515234	0.405123	0.27209	0.0720777	-0.0335988	-0.342254	-0.379982	1.86066	1.1605	2	2
ENSMUSG00000070880	glutamate decarboxylase 1 [Source:MGI Symbol;Acc:MGI:95632]	Gad1	0.828977	0.0398748	0.349487				1.65687	-1.04492	0.151796	1.36913	-2.50118	-0.364423	-0.538631			2	2
ENSMUSG00000068105	tumor necrosis factor receptor superfamily, member 13c [Source:MGI Symbol;Acc:MGI:1919299]	Tnfrsf13c	0.0878687	0.627276	-0.883172	-0.784818	0.261946	-0.386392	0.346519	0.999819	0.488633	0.179789	0.293858	1.16641	2.68725	-1.58614	0.415123	2	1
ENSMUSG00000075266	centromere protein W [Source:MGI Symbol;Acc:MGI:1913561]	Cenpw	-0.275304	-0.295115	0.201658	0.21978	0.978157	1.17735	1.46813	-0.0446358	0.530826	0.211108	0.0273221	0.071719	-0.183707	-1.48131	-0.949297	2	1
ENSMUSG00000032657	family with sequence similarity 189, member B [Source:MGI Symbol;Acc:MGI:1915771]	Fam189b	0.275165	1.0146	-0.111271	0.167507	0.246285	-0.233652	-0.191591	0.543057	0.147249	0.052746	0.605905	0.0498816	-0.0825063	-1.13171	1.97301	2	1
ENSMUSG00000032113	checkpoint kinase 1 [Source:MGI Symbol;Acc:MGI:1202065]	Chek1	0.38327	0.413302	-0.199085	-0.308341	0.245662	0.273901	0.422674	0.759055	1.12052	1.29561	0.260845	0.183304	-0.19105	-0.924344	-1.0023	2	1
ENSMUSG00000021177	tyrosyl-DNA phosphodiesterase 1 [Source:MGI Symbol;Acc:MGI:1920036]	Tdp1	-0.259581	-0.169874	-0.0920607	-0.168278	-0.828258	0.00907099	0.848742	1.02145	1.00567	0.923036	-1.03054	-0.916498	-0.526659	-0.780305	-0.263281	2	1
ENSMUSG00000004099	DNA methyltransferase (cytosine-5) 1 [Source:MGI Symbol;Acc:MGI:94912]	Dnmt1	-1.1264	0.464225	-0.781537	-0.197198	0.142177	0.132624	-0.0789531	1.00497	1.02366	0.21827	0.129469	0.722516	-0.170867	-0.648217	-0.108915	2	1
ENSMUSG00000041827	2'-5' oligoadenylate synthetase-like 1 [Source:MGI Symbol;Acc:MGI:2180849]	Oasl1	0.345771	0.563487	1.65263	-0.420025	0.441295	1.18163	0.272452	-0.502349	0.045344	-0.126649	0.148643	-0.573497	0.123768	-0.579342	-1.66396	2	1
ENSMUSG00000032725	folate receptor 2 (fetal) [Source:MGI Symbol;Acc:MGI:95569]	Folr2	-0.194271	-0.229816	-0.459845	-0.203795	0.321423	-0.0607726	-0.128043	-0.608231	-0.897931	-0.495692	1.87651	0.644587	1.66934	-0.571845	-1.19478	2	1
ENSMUSG00000051839	glycophorin A [Source:MGI Symbol;Acc:MGI:95880]	Gypa	1.70236	0.312138	0.405794				0.585541	0.371273	1.31957	0.862984	-0.166455	-1.09978	-0.110075	-0.563621	-0.444652	2	1
ENSMUSG00000039616	molybdenum cofactor sulfurase [Source:MGI Symbol;Acc:MGI:1915841]	Mocos	-0.441354	0.513357	-0.529671	-0.24459	-1.83972	-0.279626	0.667821	0.304219	0.401562	0.978313	0.561026	1.46534	1.22444	-0.531935	-0.727166	2	1
ENSMUSG00000056220	phospholipase A2, group IVA (cytosolic, calcium-dependent) [Source:MGI Symbol;Acc:MGI:1195256]	Pla2g4a	0.0394992	0.687254	-1.01	0.190454	-0.723697	-0.169786	1.03026	0.104789	-0.382801	-0.314978	0.478262	-0.630409	1.5221	-0.426295	0.256389	2	1
ENSMUSG00000008461	fucosyltransferase 1 [Source:MGI Symbol;Acc:MGI:109375]	Fut1	-0.782965	-1.33835	-0.584974	0.0542353	-0.863492	1.57795	1.08886	-0.434067	-0.579291	0.740125	0.00874592	-0.265737	-0.429465	-0.4079	0.168318	2	1
ENSMUSG00000018634	corticotropin releasing hormone receptor 1 [Source:MGI Symbol;Acc:MGI:88498]	Crhr1	-0.403139	-1.32519	-0.360218				3.3939	0.00853798	0.983035	1.63465				-0.396639	0	2	1
ENSMUSG00000031385	plexin B3 [Source:MGI Symbol;Acc:MGI:2154240]	Plxnb3	-0.171989	-0.701029	-1.36457	0.958349	0.516966	0.442498	0.8536	0.0742271	0.595179	1.17597	-0.929187	1.41173	-0.406657	-0.392935	0.261334	2	1
ENSMUSG00000048327	cytoskeleton associated protein 2-like [Source:MGI Symbol;Acc:MGI:1917716]	Ckap2l	-0.64566	0.830044	-1.00093	0.540685	0.673885	1.49722	0.634682	0.0422979	1.13137	0.864277	-0.205451	0.207609	-0.0384534	-0.340339	-0.266268	2	1
ENSMUSG00000070000	FCH domain only 1 [Source:MGI Symbol;Acc:MGI:1921265]	Fcho1	-0.154374	1.15317	-0.429096	-0.447956	1.22315	-1.06296	0.1328	0.679701	0.376818	0.0930804	-0.237301	0.000528708	-0.190833	-0.261495	0.446693	2	1
ENSMUSG00000062248	CDC28 protein kinase regulatory subunit 2 [Source:MGI Symbol;Acc:MGI:1913447]	Cks2	0.131149	-0.547328	-0.0313507	-0.115873	0.160736	0.827282	1.22282	0.472959	1.38322	0.789063	-0.34737	-1.01308	-0.39423	-0.251141	-0.309196	2	1
ENSMUSG00000056091	ST3 beta-galactoside alpha-2,3-sialyltransferase 5 [Source:MGI Symbol;Acc:MGI:1339963]	St3gal5	-0.0290403	0.726563	-0.55879	1.1001	-0.893932	-0.762013	0.656983	0.827045	1.17688	0.485909	0.306679	-0.767759	-0.360621	-0.188602	-1.03626	2	1
ENSMUSG00000037852	carboxypeptidase E [Source:MGI Symbol;Acc:MGI:101932]	Cpe	0.210865	1.32757	-0.149334	0.100157	-0.563032	0.0281132	1.35988	0.148434	-0.252156	0.119879	-0.860866	-1.30089	0.227002	-0.182629	-0.324666	2	1
ENSMUSG00000050410	transcription factor 19 [Source:MGI Symbol;Acc:MGI:103180]	Tcf19	-0.203244	0.0570213	-0.61067	-0.341536	-0.530528	1.18687	-0.148299	0.361524	1.18384	-0.592088	-0.0662678	0.378791	-0.152067	-0.151958	-1.05005	2	1
ENSMUSG00000027454	GINS complex subunit 1 (Psf1 homolog) [Source:MGI Symbol;Acc:MGI:1916520]	Gins1	1.42968	0.650691	-0.0699149	-0.462058	-1.18	0.346128	1.28855	0.0225025	0.640919	-0.498658	0.528013	-0.264396	0.279881	-0.101376	0.10625	2	1
ENSMUSG00000003882	interleukin 7 receptor [Source:MGI Symbol;Acc:MGI:96562]	Il7r	0.242016	-0.151735	-0.115145	0.794188	0.649816	-1.07834	1.23954	1.10864	0.577414	0.457283	0.350338	0.167271	0.583815	0.019992	-0.36367	2	1
ENSMUSG00000059970	heat shock protein 2 [Source:MGI Symbol;Acc:MGI:96243]	Hspa2	-1.07551	0.0478084	-0.237143	0.199462	-0.738052	0.273542	2.71486	1.01181	-0.315416	0.346638	0.14682	-0.292429	0.891039	0.0252109	0.147901	2	1
ENSMUSG00000002020	latent transforming growth factor beta binding protein 2 [Source:MGI Symbol;Acc:MGI:99502]	Ltbp2	0.0614406	0.376303	-1.28083	0.163074	-0.877339	-0.610578	-0.039128	0.25482	0.349716	0.143387	0.023125	0.214415	1.34251	0.227572	1.5303	2	1
ENSMUSG00000000248	C-type lectin domain family 2, member g [Source:MGI Symbol;Acc:MGI:1918059]	Clec2g	0.422697	-0.290406	0.0540273	-0.0868681	0.210883	-1.05485	0.205894	0.00363769	-0.218513	-0.0778758	1.58486	0.979858	1.81697	0.357828	0.438643	2	1
ENSMUSG00000022122	endothelin receptor type B [Source:MGI Symbol;Acc:MGI:102720]	Ednrb	-0.409616	0.718206	0.0965112	0.544063	-0.945648	0.367714	2.4712	0.708986	1.14817	0.721292	-0.126837	-0.506146	0.250383	0.402987	-1.48312	2	1
ENSMUSG00000018659	pyridoxine 5'-phosphate oxidase [Source:MGI Symbol;Acc:MGI:2144151]	Pnpo	-0.312267	-1.08325	-0.0710426	-0.31269	-0.610319	0.113755	0.340256	0.607912	0.766919	0.562816	0.571333	0.347522	1.24411	0.409507	1.37393	2	1
ENSMUSG00000037260	heparan-alpha-glucosaminide N-acetyltransferase [Source:MGI Symbol;Acc:MGI:1196297]	Hgsnat	-0.0127406	1.14133	0.333261	0.0501398	-1.07181	-0.322152	1.18975	0.2787	-0.191348	-0.216537	0.484546	0.709343	0.140672	0.598498	0.188235	2	1
ENSMUSG00000050097	carboxyesterase 2B [Source:MGI Symbol;Acc:MGI:2448547]	Ces2b	1.0182	0.459459	-0.435545	-0.0398147	-0.905679	-0.0395276	1.10936	-0.573537	0.207778	-0.104977	-1.43063	0.222937	0.0203097	0.641461	-0.145002	2	1
ENSMUSG00000029661	collagen, type I, alpha 2 [Source:MGI Symbol;Acc:MGI:88468]	Col1a2	-0.228924	0.723812	-0.0850375	0.979758	-0.324003	0.0528492	1.09828	0.753876	0.795768	0.982272	0.513321	0.68562	1.47369	0.647052	-1.67043	2	1
ENSMUSG00000027358	bone morphogenetic protein 2 [Source:MGI Symbol;Acc:MGI:88177]	Bmp2	-0.590966	0.974499	-1.0128	0.622631	-0.2234	0.385918	0.730172	0.14572	0.135926	0.364624	-0.325657	1.50868	2.65793	0.718282	0.489475	2	1
ENSMUSG00000030156	CD69 antigen [Source:MGI Symbol;Acc:MGI:88343]	Cd69	0.440087	-0.305414	-0.6827	0.768699	0.198374	-0.0128098	1.60282	0.926093	1.01933	0.961958	0.146456	-0.294176	-0.0650975	0.999094	-1.67644	2	1
ENSMUSG00000032369	phospholipid scramblase 1 [Source:MGI Symbol;Acc:MGI:893575]	Plscr1	0.151459	0.111994	0.0226174	-0.224671	-1.14691	-0.250253	0.0711416	-0.0541156	-0.211542	-0.119436	0.6661	0.305454	1.06749	1.26124	0.277175	2	1
ENSMUSG00000033355	receptor transporter protein 4 [Source:MGI Symbol;Acc:MGI:1915025]	Rtp4	-0.0620137	0.566746	-0.705638	-0.486804	-1.55869	-0.327905	0.741389	-0.183775	0.0498903	1.39737	0.28428	-0.230422	0.532032	1.33453	-0.58804	2	1
ENSMUSG00000015312	growth arrest and DNA-damage-inducible 45 beta [Source:MGI Symbol;Acc:MGI:107776]	Gadd45b	-0.554655	-0.364391	-0.726596	-0.72765	-1.19344	-0.848817	0.307942	0.957691	0.483281	-0.202659	0.260806	1.78719	0.901028	1.45357	0.667869	2	1
ENSMUSG00000025163	CD7 antigen [Source:MGI Symbol;Acc:MGI:88344]	Cd7	0.690619	0.109534	-0.210254	0.0857044	-1.99831	-0.983171	1.05592	0.400972	0.644432	0.0967396	0.80323	-0.303915	-0.11544	1.97956	0.552382	2	1
ENSMUSG00000055385	ring finger protein 212 [Source:MGI Symbol;Acc:MGI:3645767]	Rnf212				0.331477	-1.26249	-0.953255	1.95369	-0.149779	1.63217	0.334101						2	1
ENSMUSG00000018654	IKAROS family zinc finger 1 [Source:MGI Symbol;Acc:MGI:1342540]	Ikzf1	-0.0440983	0.643795	-0.239317	1.38262	1.10572	-0.927063	0.588301	0.886412	0.590684	0.211831	0.460931	0.21574	-0.38765	-0.865595	-0.397332	2	0
ENSMUSG00000026311	ankyrin repeat and SOCS box-containing 1 [Source:MGI Symbol;Acc:MGI:1929735]	Asb1	-0.135603	1.22919	0.503654	0.461811	-0.643152	0.592557	0.598832	0.0244044	1.01291	0.278991	-0.763162	0.308904	0.603248	-0.827978	-0.311189	2	0
ENSMUSG00000033752	meiotic nuclear divisions 1 [Source:MGI Symbol;Acc:MGI:1924165]	Mnd1	0.599809	0.229312	-0.710966	1.48394	2.14282	0.592739	-0.737505	0.481233	0.349481	-0.864841	-0.446862	-0.395441	-0.77338	-0.7659	-0.427848	2	0
ENSMUSG00000069308	histone cluster 1, H2bp [Source:MGI Symbol;Acc:MGI:2448409]	Hist1h2bp	1.48734	-0.0291982	0.531103	1.23041	-0.578097	0.717297	0.550188	-0.290171	0.972988	0.654308	0.815978	-0.167008	-0.502432	-0.626892	-0.0996985	2	0
ENSMUSG00000003379	CD79A antigen (immunoglobulin-associated alpha) [Source:MGI Symbol;Acc:MGI:101774]	Cd79a	-0.0952084	0.459783	-0.949262	0.470419	0.119533	-0.511902	0.607656	0.613066	0.61851	0.303204	0.470373	1.2109	1.50113	-0.618902	-0.324976	2	0
ENSMUSG00000043505	GTPase, IMAP family member 5 [Source:MGI Symbol;Acc:MGI:2442232]	Gimap5	0.082376	0.161001	-0.219573	0.494832	0.544588	-0.259402	0.139202	0.616063	0.277646	0.192548	0.811015	0.981773	1.41405	-0.590578	1.11363	2	0
ENSMUSG00000002870	minichromosome maintenance complex component 2 [Source:MGI Symbol;Acc:MGI:105380]	Mcm2	0.493848	0.271908	1.06453	0.155446	-0.6506	-0.299459	0.309041	0.882657	0.68254	0.396358	0.505123	1.25159	0.649202	-0.574541	-0.172564	2	0
ENSMUSG00000012443	kinesin family member 11 [Source:MGI Symbol;Acc:MGI:1098231]	Kif11	-0.485743	0.606089	-0.146708	0.593716	0.848816	1.15926	0.475253	0.533031	1.51723	0.697077	0.057802	0.159143	0.0684331	-0.570194	-0.315334	2	0
ENSMUSG00000024795	kinesin family member 20B [Source:MGI Symbol;Acc:MGI:2444576]	Kif20b	-0.893947	1.0334	-0.980853	0.892634	0.63743	0.997769	1.04751	0.592351	0.585892	0.737753	-0.0999176	-0.0128362	-0.0194885	-0.556059	-0.543154	2	0
ENSMUSG00000049932	H2A histone family, member X [Source:MGI Symbol;Acc:MGI:102688]	H2afx	-0.627156	-0.940878	-0.933322	0.087318	-0.363452	0.2872	0.340541	0.535426	1.17487	0.776552	1.06946	0.00975076	-0.70683	-0.477904	-0.476989	2	0
ENSMUSG00000028978	nitric oxide synthase 3, endothelial cell [Source:MGI Symbol;Acc:MGI:97362]	Nos3	-0.567322	0.514692	-0.31046	0.451082	0.240057	0.615382	0.770848	0.767648	1.19567	0.623961	-0.075985	0.0525094	1.02571	-0.360281	-0.115045	2	0
ENSMUSG00000047880	chemokine (C-X-C motif) receptor 5 [Source:MGI Symbol;Acc:MGI:103567]	Cxcr5	-0.54785	-0.226145	-0.316819	-0.76304	0.703557	-0.540632	0.160999	0.522755	0.172643	-0.295941	0.55774	1.4143	1.34399	-0.326987	0.233056	2	0
ENSMUSG00000002297	DBF4 zinc finger [Source:MGI Symbol;Acc:MGI:1351328]	Dbf4	-0.39121	-0.432705	-0.315874	0.0890234	0.248114	0.0400894	1.02004	0.450303	0.768755	1.43582	-0.219582	0.0994357	0.04852	-0.318075	-0.295526	2	0
ENSMUSG00000029108	protocadherin 7 [Source:MGI Symbol;Acc:MGI:1860487]	Pcdh7	-0.118085	0.458126	-0.688514	0.0652998	-0.435766	0.0429822	1.66326	0.472085	0.738741	1.34159	-0.794653	-0.471111	0.300597	-0.291871	0.197837	2	0
ENSMUSG00000031565	fibroblast growth factor receptor 1 [Source:MGI Symbol;Acc:MGI:95522]	Fgfr1	-0.723254	0.440722	-0.567388	1.20329	-0.133726	-0.326739	0.394129	-0.640171	0.251128	0.609954	0.253049	0.343763	1.64467	-0.271663	0.3876	2	0
ENSMUSG00000027379	BUB1, mitotic checkpoint serine/threonine kinase [Source:MGI Symbol;Acc:MGI:1100510]	Bub1	1.19695	0.690756	0.698375	-0.704842	-0.889037	0.45939	0.784979	0.747174	0.588432	1.27744	0.167356	-0.176672	-0.844908	-0.216932	0.653962	2	0
ENSMUSG00000034206	polymerase (DNA directed), theta [Source:MGI Symbol;Acc:MGI:2155399]	Polq	1.43843	0.560775	-0.547821	0.38691	1.02078	-0.135922	-0.679889	-0.406239	-0.0982358	0.291686	-0.0619737	0.18521	-0.00447829	-0.205971	0.376224	2	0
ENSMUSG00000026234	nucleolin [Source:MGI Symbol;Acc:MGI:97286]	Ncl	-0.161156	0.337423	-0.488418	0.285822	-0.0655983	-0.188656	0.0532566	1.47169	1.07391	0.20948	0.182696	0.637534	-0.0559873	-0.17525	-0.186141	2	0
ENSMUSG00000017561	cytokine receptor-like factor 3 [Source:MGI Symbol;Acc:MGI:1860086]	Crlf3	-0.422057	0.0462534	-0.0849071	1.09516	-0.977553	-0.225273	0.306175	1.13886	0.36415	0.157438	0.0356902	0.47457	0.895528	-0.0776353	-0.489854	2	0
ENSMUSG00000030022	a disintegrin-like and metallopeptidase (reprolysin type) with thrombospondin type 1 motif, 9 [Source:MGI Symbol;Acc:MGI:1916320]	Adamts9	0.135808	0.121306	0.453493	-0.0560482	1.03428	-0.338407	0.0845542	0.213207	0.233535	0.161588	0.156613	0.631421	1.26863	-0.0702263	0.750466	2	0
ENSMUSG00000000244	tetraspanin 32 [Source:MGI Symbol;Acc:MGI:1350360]	Tspan32	1.16391	0.207498	0.169429	0.658692	1.0674	0.450518	0.0851847	-0.0511016	-0.0679429	0.0029229	-0.259744	-0.185521	0.000278427	-0.0327418	-0.509844	2	0
ENSMUSG00000020330	hyaluronan mediated motility receptor (RHAMM) [Source:MGI Symbol;Acc:MGI:104667]	Hmmr	-0.787744	-0.50681	-0.716663	0.0300891	0.705255	0.67324	0.89411	0.39885	1.27312	1.13342	-0.0240907	-0.362492	-0.500171	-0.00423251	-0.285431	2	0
ENSMUSG00000028864	hepatocyte growth factor [Source:MGI Symbol;Acc:MGI:96079]	Hgf	-0.362935	0.848651	0.370739	0.911697	-0.732816	0.427837	1.59687	0.12258	1.11833	0.307292	0.359932	0.17523	0.459208	0.0592329	-0.232352	2	0
ENSMUSG00000030978	ribonucleotide reductase M1 [Source:MGI Symbol;Acc:MGI:98180]	Rrm1	0.00257254	-0.190547	-0.732946	-0.651358	-0.17522	-0.399769	0.316852	1.10891	1.48305	0.788721	-0.201785	0.0925942	-0.252853	0.0722013	0.274288	2	0
ENSMUSG00000038151	PR domain containing 1, with ZNF domain [Source:MGI Symbol;Acc:MGI:99655]	Prdm1	-0.00626707	-0.230093	-0.197277	0.49042	-0.473225	-0.920991	0.385222	-0.251972	0.247969	0.0670445	0.20188	1.15954	1.36425	0.130677	0.0790184	2	0
ENSMUSG00000027203	deoxyuridine triphosphatase [Source:MGI Symbol;Acc:MGI:1346051]	Dut	0.0468136	0.954809	2.05884	-0.20451	0.259994	0.437483	0.0340963	0.234164	1.47709	-0.278633	-0.23085	-0.246132	-0.498015	0.148207	0.603206	2	0
ENSMUSG00000026399	CD55 molecule, decay accelerating factor for complement [Source:MGI Symbol;Acc:MGI:104850]	Cd55	-0.0482076	0.404249	-0.103702	0.0879465	-0.425306	0.480947	0.548177	0.376304	0.345957	0.304657	-0.140659	1.00512	1.75364	0.169394	-0.318021	2	0
ENSMUSG00000026274	PAS domain containing serine/threonine kinase [Source:MGI Symbol;Acc:MGI:2155936]	Pask	0.248497	1.22711	1.05859	-0.0422048	0.297739	-0.138157	-0.0606145	0.227322	0.529775	0.834842	-0.616074	-0.630533	-0.63258	0.196454	-0.514688	2	0
ENSMUSG00000022952	runt related transcription factor 1 [Source:MGI Symbol;Acc:MGI:99852]	Runx1	0.0724756	1.03085	0.359444	1.18471	0.190541	-0.113013	0.9165	0.28804	0.269607	0.250899	-0.187735	-0.427191	-0.21987	0.202292	0.0700602	2	0
ENSMUSG00000027452	acyl-CoA synthetase short-chain family member 1 [Source:MGI Symbol;Acc:MGI:1915988]	Acss1	-0.483529	-0.402403	-0.161798	-0.286676	-0.266723	0.0953502	0.0605267	1.17522	0.638442	0.970257	-0.124386	-0.190673	-0.334129	0.205583	1.04611	2	0
ENSMUSG00000030737	solute carrier organic anion transporter family, member 2b1 [Source:MGI Symbol;Acc:MGI:1351872]	Slco2b1	0.53918	0.504247	-0.644199	-0.223477	-0.298061	-0.171456	1.16038	0.492591	0.260561	-0.287104	0.955186	0.886296	1.202	0.224929	-0.219794	2	0
ENSMUSG00000091694	apolipoprotein L 11b [Source:MGI Symbol;Acc:MGI:3036248]	Apol11b	0.210988	0.147341	-0.229136				0.183048	0.57331	1.29115	0.609909	1.17037	-0.447346	0.578393	0.225738	-0.870993	2	0
ENSMUSG00000029166	microtubule-associated protein, RP/EB family, member 3 [Source:MGI Symbol;Acc:MGI:2140967]	Mapre3	-0.513491	0.967383	-0.174336	0.703047	1.40453	-0.0355733	0.377528	-0.799148	-0.235041	-0.155615	0.129763	0.00620427	0.466213	0.251695	1.0619	2	0
ENSMUSG00000022098	bone morphogenetic protein 1 [Source:MGI Symbol;Acc:MGI:88176]	Bmp1	0.533543	1.07059	0.572951	0.710353	0.158567	-0.486058	0.407285	-0.481488	0.246989	0.511312	-0.594854	-0.271532	1.35377	0.261188	-0.609584	2	0
ENSMUSG00000027469	TPX2, microtubule-associated [Source:MGI Symbol;Acc:MGI:1919369]	Tpx2	-0.214227	0.340546	-0.571012	1.14399	0.990173	0.982418	0.316715	0.71551	1.59978	0.289323	0.332192	0.0713923	-0.42717	0.297829	0.262046	2	0
ENSMUSG00000034883	leucine rich repeat protein 1 [Source:MGI Symbol;Acc:MGI:1916956]	Lrr1							0.843922	0.850127	2.40195	1.84177	0.127342	0.890091	-0.22762	0.313392	-0.175732	2	0
ENSMUSG00000032218	cyclin B2 [Source:MGI Symbol;Acc:MGI:88311]	Ccnb2	0.824122	0.184794	0.00130781	0.963917	0.108598	1.03544	0.027581	0.565628	1.07097	0.112095	0.602571	-0.125403	-0.199886	0.32436	-0.431985	2	0
ENSMUSG00000022500	LPS-induced TN factor [Source:MGI Symbol;Acc:MGI:1929512]	Litaf	-0.133307	0.172156	0.124889	0.339322	-0.424462	0.746896	0.894219	0.105512	0.0864688	0.515655	-0.309521	1.1354	1.11374	0.338092	0.0180906	2	0
ENSMUSG00000020744	solute carrier family 25 (mitochondrial thiamine pyrophosphate carrier), member 19 [Source:MGI Symbol;Acc:MGI:1914533]	Slc25a19	-0.239585	1.23773	-0.434573	0.33935	-0.364066	0.373902	0.218694	0.538549	0.575262	0.286733	-0.46646	0.518885	0.917036	0.350137	1.17024	2	0
ENSMUSG00000001847	Rac family small GTPase 1 [Source:MGI Symbol;Acc:MGI:97845]	Rac1	0.239673	0.323196	-0.33091	-0.0576045	-0.764591	0.00206452	0.147367	0.0405238	0.154193	0.275822	1.02517	0.459417	1.03171	0.357777	-0.137464	2	0
ENSMUSG00000020122	epidermal growth factor receptor [Source:MGI Symbol;Acc:MGI:95294]	Egfr	-0.0375349	0.246784	0.178584	0.778095	-0.138238	0.647088	3.6414	0.694004	0.948255	1.53508	0.616113	-0.193972	0.876011	0.369181	0.295934	2	0
ENSMUSG00000010048	interferon-related developmental regulator 2 [Source:MGI Symbol;Acc:MGI:1316708]	Ifrd2	0.442689	0.607265	-0.0687585	0.277084	0.387059	0.368927	0.633788	0.5858	0.658331	0.130925	1.4168	0.520532	2.0561	0.369656	0.0612651	2	0
ENSMUSG00000023067	cyclin-dependent kinase inhibitor 1A (P21) [Source:MGI Symbol;Acc:MGI:104556]	Cdkn1a	-0.163762	1.06416	1.34812	0.560495	-0.191346	-0.0832932	0.626113	-0.858963	0.664737	0.310302	-0.825926	0.143673	0.830231	0.39364	0.770957	2	0
ENSMUSG00000044167	forkhead box O1 [Source:MGI Symbol;Acc:MGI:1890077]	Foxo1	-0.108572	1.30208	0.0463722	0.980501	0.390917	0.274518	1.04283	0.827729	0.753948	0.589526	-0.129715	0.448675	0.592821	0.398409	0.70198	2	0
ENSMUSG00000006818	superoxide dismutase 2, mitochondrial [Source:MGI Symbol;Acc:MGI:98352]	Sod2	-0.111929	0.628349	-0.413438	0.16267	-0.576729	0.243611	1.02016	0.661389	1.14027	0.402953	-0.480323	0.153043	-0.130171	0.416853	0.130198	2	0
ENSMUSG00000024737	solute carrier family 15, member 3 [Source:MGI Symbol;Acc:MGI:1929691]	Slc15a3	-0.0953015	0.323089	0.0774445	0.451237	-0.0234969	0.248576	0.427035	0.013395	0.345187	0.175002	1.08772	0.26193	1.20289	0.429824	0.257048	2	0
ENSMUSG00000032267	ubiquitin specific peptidase 28 [Source:MGI Symbol;Acc:MGI:2442293]	Usp28	-0.635075	1.01422	-0.516746	-0.0830279	0.145373	0.241999	0.993131	1.4707	0.887075	0.851832	-0.140442	0.23588	-0.243124	0.431711	0.654747	2	0
ENSMUSG00000003849	NAD(P)H dehydrogenase, quinone 1 [Source:MGI Symbol;Acc:MGI:103187]	Nqo1	0.179924	0.599685	-0.0620499	-0.171697	-0.968204	0.161427	1.45105	0.015824	0.217348	0.34941	0.11322	0.00655171	1.44989	0.455515	0.346192	2	0
ENSMUSG00000025993	solute carrier family 40 (iron-regulated transporter), member 1 [Source:MGI Symbol;Acc:MGI:1315204]	Slc40a1	-0.200784	1.82048	0.217197	-0.00951291	-0.63834	0.159079	-0.0802584	-0.52492	-0.426046	-0.186413	0.502565	0.192498	0.421511	0.472763	1.14329	2	0
ENSMUSG00000020427	insulin-like growth factor binding protein 3 [Source:MGI Symbol;Acc:MGI:96438]	Igfbp3	0.324489	1.31217	0.511715	2.19309	-0.238324	0.618821	0.347259	0.716895	0.555671	0.401052	0.377625	0.365515	0.747289	0.486384	0.615532	2	0
ENSMUSG00000072082	cyclin F [Source:MGI Symbol;Acc:MGI:102551]	Ccnf	-0.259998	0.156381	-0.88463	1.41013	0.694029	1.03059	0.0431167	0.0716024	0.786499	0.453576	0.255707	0.76325	-0.465754	0.535772	0.34068	2	0
ENSMUSG00000021186	fibulin 5 [Source:MGI Symbol;Acc:MGI:1346091]	Fbln5	-0.405659	0.454849	0.176501	2.33121	-0.821719	-0.365556	0.537124	-0.000393859	0.239061	0.528381	1.02229	0.229128	0.612236	0.585449	-0.933859	2	0
ENSMUSG00000008193	Spi-B transcription factor (Spi-1/PU.1 related) [Source:MGI Symbol;Acc:MGI:892986]	Spib	-0.218153	-0.151691	-0.429751	0.908464	0.0154666	0.573558	0.551621	1.29394	0.587767	0.294774	0.242602	0.683385	1.59929	0.58997	-0.290099	2	0
ENSMUSG00000062585	cannabinoid receptor 2 (macrophage) [Source:MGI Symbol;Acc:MGI:104650]	Cnr2	0.334381	-0.0872045	0.170614	-0.346055	0.276449	0.0537996	0.357156	0.415234	0.0829602	-0.00796783	0.519841	1.04039	1.54074	0.597321	-0.151954	2	0
ENSMUSG00000016382	plastin 3 (T-isoform) [Source:MGI Symbol;Acc:MGI:104807]	Pls3	-0.232971	0.611571	-0.0160275	0.676754	-0.87377	0.167448	1.08437	0.742138	1.03734	0.681569	-0.198193	-0.179841	-0.142199	0.666975	0.250722	2	0
ENSMUSG00000022912	protein S (alpha) [Source:MGI Symbol;Acc:MGI:1095733]	Pros1	-0.181579	0.967259	0.112281	1.217	-0.81745	0.139208	0.78469	-0.0421329	0.198915	0.198276	0.33697	-0.501853	1.03839	0.68919	-0.661731	2	0
ENSMUSG00000039450	dicarbonyl L-xylulose reductase [Source:MGI Symbol;Acc:MGI:1915130]	Dcxr	0.208621	0.775597	0.285162	0.0143216	-0.76521	-0.0902537	1.57549	0.369624	0.840228	1.05228	0.769573	-0.453197	0.177086	0.823007	0.358509	2	0
ENSMUSG00000009681	breakpoint cluster region [Source:MGI Symbol;Acc:MGI:88141]	Bcr	-0.285484	0.0890132	0.15163	0.0196089	0.251261	0.316405	1.15298	0.118872	0.254971	0.393661	0.308082	-0.234766	1.0886	0.865399	0.091729	2	0
ENSMUSG00000037613	tumor necrosis factor receptor superfamily, member 23 [Source:MGI Symbol;Acc:MGI:1930269]	Tnfrsf23	1.7276	0.910298	0.669129	-0.715256	-0.796594	-0.966922	1.20422	0.766227	0.43172	0.573607	0.0204473	-0.178536	-0.385616	0.866211	-0.0530797	2	0
ENSMUSG00000027860	VANGL planar cell polarity 1 [Source:MGI Symbol;Acc:MGI:2159344]	Vangl1	-0.509333	1.21511	0.338141	0.455701	0.789532	0.415983	0.766042	-0.40655	1.04269	0.946667	-0.455458	0.407395	0.396746	0.882168	0.275152	2	0
ENSMUSG00000027327	RIKEN cDNA 1700037H04 gene [Source:MGI Symbol;Acc:MGI:1914576]	1700037H04Rik	0.0822175	-0.283401	0.0509445	0.581713	-0.154367	-0.432263	0.706545	0.212809	0.0925431	0.0804071	1.03017	0.434844	0.88645	1.07822	0.306926	2	0
ENSMUSG00000029231	platelet derived growth factor receptor, alpha polypeptide [Source:MGI Symbol;Acc:MGI:97530]	Pdgfra	-0.698906	0.253195	0.299829	0.610573	-0.130917	0.960761	0.702196	0.532944	0.262326	0.657006	0.433609	0.276624	1.47059	1.12416	-0.648211	2	0
ENSMUSG00000005470	anti-silencing function 1B histone chaperone [Source:MGI Symbol;Acc:MGI:1914179]	Asf1b	-0.64826	0.241535	-0.0266981	1.0744	0.147834	0.239833	0.794847	0.630418	0.833133	0.753345	-0.230878	-0.224685	-0.472024	1.15671	0.514365	2	0
ENSMUSG00000032679	CD59a antigen [Source:MGI Symbol;Acc:MGI:109177]	Cd59a	0.0183057	0.243688	-0.815394	-0.358513	-0.861099	0.558538	-0.268565	-0.215354	0.594432	-0.135855	0.161839	0.158874	-0.207914	1.22042	1.39969	2	0
ENSMUSG00000020423	B cell translocation gene 2, anti-proliferative [Source:MGI Symbol;Acc:MGI:108384]	Btg2	-0.286315	0.627306	0.347455	0.515841	-0.664291	0.339818	0.193822	0.595061	0.576912	0.151412	0.472032	0.0380589	0.433915	1.24782	1.14713	2	0
ENSMUSG00000070436	serine (or cysteine) peptidase inhibitor, clade H, member 1 [Source:MGI Symbol;Acc:MGI:88283]	Serpinh1	-0.620301	0.0807618	-0.449352	0.429463	-0.881231	0.304583	0.396934	0.313774	0.402417	0.263609	0.75463	-0.140772	1.32613	1.27056	-0.0138793	2	0
ENSMUSG00000020057	DNA-damage regulated autophagy modulator 1 [Source:MGI Symbol;Acc:MGI:1918962]	Dram1	-0.594568	0.601829	0.166308	0.424301	-0.874027	-0.172347	-0.310339	0.726675	0.458006	0.188044	0.243889	-0.851754	0.377576	1.88717	1.21056	2	0
ENSMUSG00000076709	immunoglobulin heavy variable 1-47 [Source:MGI Symbol;Acc:MGI:4439890]	Ighv1-47							0.443941	1.82221	0.672799	-0.713755	-0.451201	1.04262	-0.303322			2	0
ENSMUSG00000040592	CD79B antigen [Source:MGI Symbol;Acc:MGI:96431]	Cd79b	-0.207776	0.860326	-0.938524	0.94644	-0.0157949	-0.72671	0.48668	0.811745	0.471131	0.0626825	0.692236	2.18611	2.08132			2	0
ENSMUSG00000073400	tripartite motif-containing 10 [Source:MGI Symbol;Acc:MGI:1338757]	Trim10	-0.350534	0.0639409	-0.530057				0.4871	0.145971	0.787456	1.02282	1.16377	-0.918521	0.944795			2	0
ENSMUSG00000095761	immunoglobulin heavy variable V1-20 [Source:MGI Symbol;Acc:MGI:3644607]	Ighv1-20							-0.77048	1.6322	1.44866	-0.417101						2	0
ENSMUSG00000026401	CD55 molecule, decay accelerating factor for complement B [Source:MGI Symbol;Acc:MGI:104849]	Cd55b	1.22959	1.84176	-0.412222													2	0
ENSMUSG00000055866	period circadian clock 2 [Source:MGI Symbol;Acc:MGI:1195265]	Per2	-2.11869	-1.46006	-0.753181	-0.991364	-0.0489296	-0.504279	0.157876	1.06393	0.527629	0.285434	-2.29057	-1.71336	-0.773859	-1.24712	-1.02918	1	6
ENSMUSG00000044103	interleukin 1 family, member 9 [Source:MGI Symbol;Acc:MGI:2449929]	Il1f9	-1.5469	-2.66456	-0.0563587				0.74578	-1.92903	-1.03575	-1.28262	-1.2424	0.579755	1.52364	0.227563	0.558989	1	6
ENSMUSG00000017861	myeloblastosis oncogene-like 2 [Source:MGI Symbol;Acc:MGI:101785]	Mybl2	-2.10927	-2.01775	-0.754361	-1.9532	-1.81495	-0.783039	-0.523305	0.277731	0.990121	0.704529	0.108582	0.705869	1.17069	-2.85489	-0.395133	1	5
ENSMUSG00000029816	glycoprotein (transmembrane) nmb [Source:MGI Symbol;Acc:MGI:1934765]	Gpnmb	-1.24267	-0.0417841	-0.272369	-0.00043423	-1.89339	-1.31664	2.03262	-0.708811	0.189008	0.77102	-0.684714	0.888484	-0.509334	-1.2092	-2.85273	1	5
ENSMUSG00000066363	serine (or cysteine) peptidase inhibitor, clade A, member 3F [Source:MGI Symbol;Acc:MGI:2182838]	Serpina3f	-0.585097	-1.22048	-1.01612	-0.205562	-1.42025	-1.75254	0.881099	0.163279	-0.0108655	-0.572334	-0.0824942	0.511135	1.57517	-0.867242	-1.02802	1	5
ENSMUSG00000007035	mutS homolog 5 [Source:MGI Symbol;Acc:MGI:1329021]	Msh5	0.690679	0.293518	0.703635	-1.70161	-0.194058	-1.63759	1.8787	-0.257642	0.842999	0.87914	-1.25699	-0.157577	-0.44472	-1.26439	-0.193073	1	4
ENSMUSG00000024729	RIKEN cDNA 1700017D01 gene [Source:MGI Symbol;Acc:MGI:1916619]	1700017D01Rik	0.130355	-1.92717	-0.8173	0.452706	1.09036	0.378831	-0.253947	-1.68655	-0.8224	-0.546001	-3.00103	-0.634389	-1.56627	-0.869184	-0.355328	1	4
ENSMUSG00000065968	interferon induced transmembrane protein 7 [Source:MGI Symbol;Acc:MGI:1921732]	Ifitm7	-0.451287	-1.4791	0.855362	-0.796548	-1.50879	-0.248711	0.566955	-0.785069	-0.0117108	1.05413	-1.41472	-1.94099	-0.232023	0.169487	-0.010503	1	4
ENSMUSG00000022033	PDZ binding kinase [Source:MGI Symbol;Acc:MGI:1289156]	Pbk	-1.29564	0.781753	-2.35756	0.181689	0.78536	1.94899	0.0446953	0.210881	0.748662	0.599809	-0.356521	-1.03694	-1.08416	0.560205	-0.449319	1	4
ENSMUSG00000073591	protocadherin beta 22 [Source:MGI Symbol;Acc:MGI:2136760]	Pcdhb22	0.488657	0.783079	0.104511	0.826741	-1.36601	-0.243689	1.80096	-1.80723	-1.08977	0.274045	-1.33946	0.123054	-0.276314	0.676884	0.510023	1	4
ENSMUSG00000095204	immunoglobulin heavy variable 1-52 [Source:MGI Symbol;Acc:MGI:4439752]	Ighv1-52	0.183858	-0.604442	-1.64183	-1.75832	-2.3261	-0.295037	0.275202	0.664695	0.777528	-1.33431	0.960517	1.20198	0.482428			1	4
ENSMUSG00000026581	selectin, lymphocyte [Source:MGI Symbol;Acc:MGI:98279]	Sell	-0.373117	-0.319095	-0.425709	2.53495	-0.330133	-1.73548	0.399478	0.486492	0.339641	0.159062	0.263869	0.759291	0.744303	-3.77265	-1.89094	1	3
ENSMUSG00000099517	histone cluster 1, H3g [Source:MGI Symbol;Acc:MGI:2145541]	Hist1h3g	-2.29741	-0.278395	-2.06628	0.254992	-0.149492	1.85118	-0.275688	-0.134155	0.79668	0.220067	0.677135	-0.201649	-0.373356	-2.29201	-0.767994	1	3
ENSMUSG00000027514	Z-DNA binding protein 1 [Source:MGI Symbol;Acc:MGI:1927449]	Zbp1	0.905537	1.37142	0.352498	0.252798	-1.0605	0.412205	0.811517	0.704852	0.45438	-0.286311	0.721349	0.262615	0.840859	-1.61937	-2.25171	1	3
ENSMUSG00000041219	Rho GTPase activating protein 11A [Source:MGI Symbol;Acc:MGI:2444300]	Arhgap11a	-1.33619	-0.256702	-1.12665	0.610215	0.413773	1.16496	0.0320454	0.389443	0.578962	0.506444	0.386456	0.454673	0.431124	-1.13007	-0.285008	1	3
ENSMUSG00000027297	leukocyte tyrosine kinase [Source:MGI Symbol;Acc:MGI:96840]	Ltk	1.24216	0.158095	0.616384	-1.87537	0.099685	-1.09257	0.946816	0.399331	0.836572	0.438223	-0.157159	-0.192104	-1.06061	-0.519259	-0.612479	1	3
ENSMUSG00000003923	transcription factor A, mitochondrial [Source:MGI Symbol;Acc:MGI:107810]	Tfam	-0.0130694	0.42244	-0.129394	-1.48001	-1.84368	-1.19842	0.155922	0.667598	1.08533	0.174951	0.00319564	-0.301353	0.460558	-0.156836	0.639324	1	3
ENSMUSG00000028713	cytochrome P450, family 4, subfamily b, polypeptide 1 [Source:MGI Symbol;Acc:MGI:103225]	Cyp4b1	-0.340306	0.494172	0.497364	-2.31441	-2.1869	0.2795	-0.229776	0.0990756	-0.558037	-0.310052	-0.477507	-1.34595	1.18587	0.261415	0.588071	1	3
ENSMUSG00000001763	tetraspanin 33 [Source:MGI Symbol;Acc:MGI:1919012]	Tspan33	-1.35043	-0.392274	-0.495237	0.0216576	-0.502571	0.118811	0.516445	0.463697	1.16357	0.854641	-1.90918	-1.46185	-0.485489	0.436552	-0.903865	1	3
ENSMUSG00000110040	predicted gene, 49369 [Source:MGI Symbol;Acc:MGI:6121585]	Gm49369	-0.129251	1.19069	-0.504017	-1.00362	-2.28782	-1.1149	0.0535849	-0.449585	-0.145879	-0.124957	0.320558	0.255934	0.903857	0.575715	0.53435	1	3
ENSMUSG00000029762	aldo-keto reductase family 1, member B8 [Source:MGI Symbol;Acc:MGI:107673]	Akr1b8	-0.626379	0.370444	-0.266015	0.332357	-1.02126	0.0897665	0.713228	-1.06428	-1.30656	0.261115	1.6766	-0.484712	0.254059	0.694978	-0.559929	1	3
ENSMUSG00000033213	expressed sequence AA467197 [Source:MGI Symbol;Acc:MGI:3034182]	AA467197	-1.64688	-1.03699	-0.471236	-0.062914	-1.00275	0.349357					2.19361	-0.0177071	0.550516	0.986112	-0.587738	1	3
ENSMUSG00000079014	serine (or cysteine) peptidase inhibitor, clade A, member 3I [Source:MGI Symbol;Acc:MGI:2182841]	Serpina3i							0.951363	-1.33573	-1.85709	-1.84508	0.213191	0.180313	0.491782	1.38326	0.604572	1	3
ENSMUSG00000094087	immunoglobulin heavy variable 1-61 [Source:MGI Symbol;Acc:MGI:4439824]	Ighv1-61	-1.68205	-0.866	-0.346643	0	-3.16694	-0.609184	-1.45336	0.170355	0.628838	-0.929245	0.602339	1.73943	0.976581			1	3
ENSMUSG00000030346	RAD51 associated protein 1 [Source:MGI Symbol;Acc:MGI:1098224]	Rad51ap1	0.704243	-0.513707	-0.236629	-0.0328211	-0.342338	-0.248738	0.552983	0.807546	0.94036	1.36916	-0.312097	-0.200992	-0.30183	-3.56874	-2.27921	1	2
ENSMUSG00000036526	caspase recruitment domain family, member 11 [Source:MGI Symbol;Acc:MGI:1916978]	Card11	-0.242996	0.484197	-0.280742	-0.599655	0.140767	-0.988128	0.642083	1.0417	0.533702	0.126958	0.358344	0.398179	0.127281	-2.70544	-1.7974	1	2
ENSMUSG00000114279	histone cluster 1, H2bm [Source:MGI Symbol;Acc:MGI:2448404]	Hist1h2bm	0.950685	0.552855	-0.523407	0.579032	-0.230231	0.618162	0.419488	-0.228242	0.875208	0.417099	1.39429	-0.108952	-0.468595	-1.7452	-1.0208	1	2
ENSMUSG00000063646	janus kinase and microtubule interacting protein 1 [Source:MGI Symbol;Acc:MGI:1923321]	Jakmip1	-0.988642	-0.107462	-1.42583	0.567456	0.451384	0.352935	0.793025	1.58221	0.720501	0.584897	0.063348	0.120366	-0.283894	-1.61922	-0.433901	1	2
ENSMUSG00000003873	BCL2-associated X protein [Source:MGI Symbol;Acc:MGI:99702]	Bax	0.370317	0.789027	-0.326588	0.112788	-0.0011806	-0.202392	0.802997	0.47318	0.401389	0.819934	0.892612	0.42901	1.03968	-1.57373	-1.2313	1	2
ENSMUSG00000001517	forkhead box M1 [Source:MGI Symbol;Acc:MGI:1347487]	Foxm1	-0.719731	0.771477	-0.652742	1.65532	0.271768	0.852621	0.208798	0.490707	0.221055	0.901396	-0.230659	0.65249	-0.322444	-1.28335	-1.9083	1	2
ENSMUSG00000005410	minichromosome maintenance complex component 5 [Source:MGI Symbol;Acc:MGI:103197]	Mcm5	-0.708208	-0.376902	-0.0113914	-1.22851	-0.728986	-0.579571	0.587251	0.556297	1.26529	0.530034	0.628066	0.616361	0.473026	-1.22975	-0.411116	1	2
ENSMUSG00000034459	interferon-induced protein with tetratricopeptide repeats 1 [Source:MGI Symbol;Acc:MGI:99450]	Ifit1	-0.00656196	0.0105891	-0.0967614	-1.2261	0.332547	-0.552801	0.055515	0.680051	1.24092	-0.0207182	-0.315705	0.140415	-0.815178	-0.896574	-1.17801	1	2
ENSMUSG00000057346	apolipoprotein L 9a [Source:MGI Symbol;Acc:MGI:3606001]	Apol9a	-0.0743875	-0.0492638	-1.11929	0.740444	-1.59068	-0.459437	1.28043	-0.582692	0.764924	0.249659	0.504014	0.730684	0.632449	-0.886342	-0.582628	1	2
ENSMUSG00000025001	helicase, lymphoid specific [Source:MGI Symbol;Acc:MGI:106209]	Hells	-1.93223	0.409312	-1.27418	-0.0909894	0.615759	1.00724	-0.571016	-0.129297	0.75793	0.140991	-0.455377	-0.550487	0.289562	-0.852758	-0.839233	1	2
ENSMUSG00000000903	pre-B lymphocyte gene 3 [Source:MGI Symbol;Acc:MGI:98938]	Vpreb3	-0.107366	-0.717223	-0.105207	-0.16054	-1.22379	-1.51532	0.192668	0.608511	0.565758	0.0628243	-0.0947584	0.291056	0.513526	-0.386529	1.38805	1	2
ENSMUSG00000024679	membrane-spanning 4-domains, subfamily A, member 6D [Source:MGI Symbol;Acc:MGI:1916024]	Ms4a6d	0.64512	-0.130994	-0.264446	0.68718	-0.403739	0.52726	0.652944	0.266233	0.891202	1.14102	-0.34157	-1.28752	0.440161	-0.280338	-2.65916	1	2
ENSMUSG00000031497	tumor necrosis factor (ligand) superfamily, member 13b [Source:MGI Symbol;Acc:MGI:1344376]	Tnfsf13b	-1.03185	-0.459301	-0.231041	-0.117572	-0.886026	0.117142	0.881316	0.271665	0.614376	0.628051	-0.466338	0.609634	2.44967	-0.076022	-2.11363	1	2
ENSMUSG00000045362	tumor necrosis factor receptor superfamily, member 26 [Source:MGI Symbol;Acc:MGI:2651928]	Tnfrsf26	-0.783846	1.16934	-0.722821				0.422514	-0.395204	0.383191	0.433521	-1.11349	-0.337701	-0.293905	0.230226	-1.01021	1	2
ENSMUSG00000020334	solute carrier family 22 (organic cation transporter), member 4 [Source:MGI Symbol;Acc:MGI:1353479]	Slc22a4	-1.34126	-0.629469	-1.99149	0.265549	-0.0747262	-0.462191	-0.550564	0.0430495	0.705385	0.720335	0.39588	0.0749035	1.81326	0.239045	0.229566	1	2
ENSMUSG00000073489	interferon activated gene 204 [Source:MGI Symbol;Acc:MGI:96429]	Ifi204	0.194295	0.0319664	-0.63025	2.07937	-1.09417	0.570037	0.509494	-0.731167	-0.223577	-0.120423	0.996547	-0.110647	0.933534	0.362639	-1.46396	1	2
ENSMUSG00000063021	histone cluster 1, H2ak [Source:MGI Symbol;Acc:MGI:2448297]	Hist1h2ak	0.86359	0.891623	-0.0377965	0.649559	0.244925	0.962224	0.439226	0.863497	1.60851	0.87604	0.679626	0.417557	-1.04289	0.427772	-1.43102	1	2
ENSMUSG00000035472	solute carrier family 25 (mitochondrial oxodicarboxylate carrier), member 21 [Source:MGI Symbol;Acc:MGI:2445059]	Slc25a21	-0.904489	0.334115	-1.88496	-1.15576	0.379907	0.249475	1.09583	0.334748	0.812374	0.930848	-0.277927	-0.704471	-0.1472	0.484645	0.496471	1	2
ENSMUSG00000051497	potassium inwardly-rectifying channel, subfamily J, member 16 [Source:MGI Symbol;Acc:MGI:1314842]	Kcnj16	0.747457	0.498815	0.405832	-0.755742	0.693356	0.304859	-0.0468881	-0.332576	-0.776333	0.571213	-1.77283	-1.04112	-0.21543	0.495606	1.83836	1	2
ENSMUSG00000028460	suppression inducing transmembrane adaptor 1 [Source:MGI Symbol;Acc:MGI:1889342]	Sit1	0.641664	-0.116737	1.29325	-0.874338	-0.114455	-1.93934	0.364656	0.549612	0.198138	0.116585	-0.309976	-0.371914	-0.445447	0.496061	-1.03789	1	2
ENSMUSG00000000392	fibroblast activation protein [Source:MGI Symbol;Acc:MGI:109608]	Fap	-0.337786	1.4433	-1.51819	-0.578283	-1.83221	-0.145177	0.920009	-0.367108	-0.362452	-0.160953	0.161433	0.193364	0.9916	0.517893	-0.364974	1	2
ENSMUSG00000007080	polymerase (DNA directed), epsilon [Source:MGI Symbol;Acc:MGI:1196391]	Pole	-0.925631	0.27687	-1.61434	-1.13458	-0.517743	-0.395328	0.950244	0.635453	1.28683	0.324764	-0.553744	0.156568	0.152025	0.658822	0.799115	1	2
ENSMUSG00000057722	leptin receptor [Source:MGI Symbol;Acc:MGI:104993]	Lepr	-0.223202	0.613912	-0.230049	0.0977866	-1.19612	-0.698992	0.948555	0.938722	0.874103	0.589611	0.582094	0.235827	1.14465	0.725482	-1.08243	1	2
ENSMUSG00000054203	interferon activated gene 205 [Source:MGI Symbol;Acc:MGI:101847]	Ifi205	-0.253207	-0.262008	-1.64189	0.407017	-0.738013	0.505191	1.31191	0.567957	0.505091	-0.130495	0.94555	-0.51082	0.661906	0.752157	-1.62818	1	2
ENSMUSG00000027635	DSN1 homolog, MIS12 kinetochore complex component [Source:MGI Symbol;Acc:MGI:1914184]	Dsn1	-0.843301	-1.18409	-1.40389	0.755672	1.06386	-0.0380971	0.628676	0.49418	0.491052	0.628415	0.445679	0.0557386	-0.808077	0.864757	0.160734	1	2
ENSMUSG00000041481	serine (or cysteine) peptidase inhibitor, clade A, member 3G [Source:MGI Symbol;Acc:MGI:105046]	Serpina3g	0.459773	-0.277557	-1.059	0.758497	-1.08545	-0.525494	0.31023	0.1657	0.0826468	-0.338188	0.513067	0.635644	1.89181	0.898486	0.515286	1	2
ENSMUSG00000017737	matrix metallopeptidase 9 [Source:MGI Symbol;Acc:MGI:97011]	Mmp9	0.302248	0.979792	-0.358184	0.451226	0.150097	0.365057	-1.65477	-2.33241	-0.665544	-0.73892	0.651628	0.494682	-0.269585	1.03156	-0.409126	1	2
ENSMUSG00000060063	arachidonate 5-lipoxygenase activating protein [Source:MGI Symbol;Acc:MGI:107505]	Alox5ap	-0.120842	-0.00119796	-0.298385	-0.462055	-1.83512	0.418962	-1.50559	-0.78178	-0.58602	-0.552645	0.50317	-0.413031	0.919785	1.26586	-0.913137	1	2
ENSMUSG00000068220	lectin, galactose binding, soluble 1 [Source:MGI Symbol;Acc:MGI:96777]	Lgals1	-0.378098	0.268336	-1.64709	0.05472	-1.29936	0.460548	0.645174	0.219862	0.631675	0.202221	0.981827	-0.159382	0.906034	1.34471	-0.0365188	1	2
ENSMUSG00000030364	C-type lectin domain family 2, member h [Source:MGI Symbol;Acc:MGI:2136934]	Clec2h				0.242133	-1.40209	-0.214414	1.0012	-0.223944	0.524116	0.647432	-1.38781	0	0			1	2
ENSMUSG00000094124	immunoglobulin heavy variable V1-74 [Source:MGI Symbol;Acc:MGI:4439634]	Ighv1-74	-0.68203	-0.287147	-0.92993	0.225411	-1.65613	-1.87124	-0.380244	0.0885432	-0.28842	0.782119	0.920496	0.389944	1.52235			1	2
ENSMUSG00000094652	immunoglobulin heavy variable V1-42 [Source:MGI Symbol;Acc:MGI:3704123]	Ighv1-42	0.739253	-0.42239	-0.363934	-0.22828	-1.62781	-1.59639	1.48726	-0.952935	0.112695	0.980294	0.955218	0.241036	0.400673			1	2
ENSMUSG00000027556	carbonic anhydrase 1 [Source:MGI Symbol;Acc:MGI:88268]	Car1				-2.06486	-2.65011	-0.988512	0.341889	0.924363	1.57413	0.705999						1	2
ENSMUSG00000069309	histone cluster 1, H2an [Source:MGI Symbol;Acc:MGI:2448300]	Hist1h2an				0.028056	-0.179761	2.1255	-0.568147	0.095989	0.771944	0.292831	0.736288	0.0265668	-0.652404	-2.4282	0	1	1
ENSMUSG00000002603	transforming growth factor, beta 1 [Source:MGI Symbol;Acc:MGI:98725]	Tgfb1	-0.021121	0.874355	0.624723	1.18152	0.431672	0.0171658	-0.0685612	0.493814	0.20789	0.191464	-0.0809014	0.0775615	0.15455	-1.7117	-0.94133	1	1
ENSMUSG00000024399	lymphotoxin B [Source:MGI Symbol;Acc:MGI:104796]	Ltb	-0.100523	0.381629	-0.987095	0.0489981	0.914391	-0.291721	-0.155486	0.336731	0.0581005	-0.143726	0.294509	-0.181456	-0.109061	-1.62279	1.81253	1	1
ENSMUSG00000027778	intraflagellar transport 80 [Source:MGI Symbol;Acc:MGI:1915509]	Ift80	0.117812	1.05972	-0.0367697	0.593386	-0.955725	-0.241976	0.84394	-0.0457441	0.110399	0.00587126	0.111772	0.136911	0.493455	-1.20647	-0.739181	1	1
ENSMUSG00000071068	triggering receptor expressed on myeloid cells-like 2 [Source:MGI Symbol;Acc:MGI:2147038]	Treml2	0.261846	0.779572	0.263836	0.410678	0.381411	-0.886403	0.268614	0.150919	0.0723002	-0.147329	-0.266723	0.474643	0.422683	-1.20508	1.12982	1	1
ENSMUSG00000040483	XIAP associated factor 1 [Source:MGI Symbol;Acc:MGI:3772572]	Xaf1	-0.789045	0.632039	-0.321874	-0.325795	-1.0128	-0.0101672	0.220791	0.432447	0.493627	0.213984	0.44964	-0.21286	1.0194	-0.89854	-0.89474	1	1
ENSMUSG00000026669	minichromosome maintenance 10 replication initiation factor [Source:MGI Symbol;Acc:MGI:1917274]	Mcm10	-0.406087	2.01526	-0.956177	0.879628	0.529987	0.995748	0.148245	0.448028	0.863317	0.480134	-0.198059	0.5183	-0.199162	-0.867381	-1.03583	1	1
ENSMUSG00000037474	denticleless E3 ubiquitin protein ligase [Source:MGI Symbol;Acc:MGI:1924093]	Dtl	-0.431083	0.937096	0.924899	-1.47021	-0.567958	0.0456102	0.792745	-0.0452866	0.964188	1.17653	-0.378432	0.215269	0.0527646	-0.729602	-0.834595	1	1
ENSMUSG00000047534	MIS18 binding protein 1 [Source:MGI Symbol;Acc:MGI:2145099]	Mis18bp1	-0.37015	-1.3731	-0.518477	0.0913429	1.04266	0.477026	0.229273	-0.390627	0.0106019	-0.088126	-0.333463	-0.0652231	-0.23795	-0.634314	-0.138189	1	1
ENSMUSG00000024670	CD6 antigen [Source:MGI Symbol;Acc:MGI:103566]	Cd6	1.73712	-0.295057	0.0205393	0.128463	0.0893277	-2.17483	-0.317676	-0.0178825	-0.264673	-0.329156	0.223369	0.0683775	0.0267609	-0.596813	-0.357001	1	1
ENSMUSG00000052949	ring finger protein 157 [Source:MGI Symbol;Acc:MGI:2442484]	Rnf157	-0.102137	-0.238573	0.0768868	1.20422	0.784304	0.562253	0.584872	-0.19836	0.0352158	0.178723	-0.626987	-0.654201	-1.0254	-0.464123	-0.437066	1	1
ENSMUSG00000002204	napsin A aspartic peptidase [Source:MGI Symbol;Acc:MGI:109365]	Napsa	-0.675444	0.397026	0.296127	-0.0603179	0.268741	-1.01751	0.529333	0.903224	0.370908	-0.0941372	0.645523	0.649358	2.27319	-0.431286	-0.466535	1	1
ENSMUSG00000061132	B cell linker [Source:MGI Symbol;Acc:MGI:96878]	Blnk	-0.446705	-0.471407	-0.727077	-0.0880927	-1.05255	-0.106722	0.360016	0.861543	0.341886	-0.0918351	0.0117207	0.920197	1.53291	-0.40195	-0.0942782	1	1
ENSMUSG00000037966	ninjurin 1 [Source:MGI Symbol;Acc:MGI:1196617]	Ninj1	-0.0594821	0.96311	-0.790288	0.195077	-0.962381	0.137426	0.631331	0.392967	0.00600934	0.290688	0.897344	0.607001	1.71934	-0.35624	-1.47374	1	1
ENSMUSG00000051343	RAB11 family interacting protein 5 (class I) [Source:MGI Symbol;Acc:MGI:1098586]	Rab11fip5	-0.337258	0.536997	-1.31528	0.861092	0.835732	0.452252	0.359545	0.030232	0.620018	-0.132814	0.90626	0.902209	1.47572	-0.323208	-0.76593	1	1
ENSMUSG00000041801	pleckstrin homology like domain, family A, member 3 [Source:MGI Symbol;Acc:MGI:1351485]	Phlda3	0.0318534	0.905786	-1.16933	0.732174	-0.157241	0.588943	1.28704	0.663128	0.201597	0.636738	-0.0390411	-0.204198	0.255424	-0.31409	0.748614	1	1
ENSMUSG00000019773	F-box protein 5 [Source:MGI Symbol;Acc:MGI:1914391]	Fbxo5	-0.246456	0.931692	0.563872	-1.62354	0.182038	-0.683862	-0.429466	0.551033	0.378845	1.26989	0.40285	0.610488	0.532887	-0.307075	0.302055	1	1
ENSMUSG00000026739	Bmi1 polycomb ring finger oncogene [Source:MGI Symbol;Acc:MGI:88174]	Bmi1	-0.708672	-0.359408	-0.722809	-0.390021	-1.72014	-0.703167	1.26015	0.561357	0.393097	0.606126	-0.347016	-0.447516	0.437035	-0.298798	-0.707458	1	1
ENSMUSG00000021880	ribonuclease, RNase A family, 6 [Source:MGI Symbol;Acc:MGI:1925666]	Rnase6	0.122006	-0.171067	-0.205307	-0.802342	-1.29428	-0.565732	0.365916	0.11027	0.255764	0.345151	-0.433253	0.607599	2.27389	-0.214442	-0.413385	1	1
ENSMUSG00000021270	heat shock protein 90, alpha (cytosolic), class A member 1 [Source:MGI Symbol;Acc:MGI:96250]	Hsp90aa1	-0.732162	-0.634215	-0.536125	-0.283805	-1.62595	-0.164561	0.00273064	0.561176	1.03079	0.720709	0.843564	-0.120999	0.392692	-0.195425	-0.413846	1	1
ENSMUSG00000070369	integrin, alpha D [Source:MGI Symbol;Acc:MGI:3578624]	Itgad	-0.913163	-1.35023	1.61965				0.380313	-0.25635	-0.632036	-0.137441	-0.480923	-0.450541	0.149592	-0.190901	0.119548	1	1
ENSMUSG00000017754	phospholipid transfer protein [Source:MGI Symbol;Acc:MGI:103151]	Pltp	-0.174333	1.04732	0.181689	0.772839	-0.449978	-0.391987	0.21242	0.138007	-0.0745883	-0.0102981	0.656224	0.436312	0.703884	-0.176562	-1.14892	1	1
ENSMUSG00000059089	Fc receptor, IgG, low affinity IV [Source:MGI Symbol;Acc:MGI:2179523]	Fcgr4	-0.230865	-0.110902	-0.822539	0.757198	-0.8688	0.361959	0.220489	-0.259479	0.0465921	-0.225257	1.5012	0.317094	0.719346	-0.168787	-1.6652	1	1
ENSMUSG00000034634	lymphocyte antigen 6 complex, locus D [Source:MGI Symbol;Acc:MGI:96881]	Ly6d	-0.315917	-0.240428	-1.75821	2.33212	0.930093	0.57529	0.572889	0.833892	0.683532	0.0448392	0.333415	0.232674	0.64933	-0.143645	-0.0934465	1	1
ENSMUSG00000001943	V-set and immunoglobulin domain containing 2 [Source:MGI Symbol;Acc:MGI:1928009]	Vsig2	0.167913	-0.497367	-0.0348425	-0.344098	-1.09876	-0.332041	-0.71891	-0.641931	-0.22504	0.172668	0.172798	-0.448981	-0.24671	-0.0850438	1.03331	1	1
ENSMUSG00000046688	TRAF-interacting protein with forkhead-associated domain [Source:MGI Symbol;Acc:MGI:2182965]	Tifa	-1.11043	-0.387698	-0.171332	0.359124	0.293695	0.345395	1.31361	0.28322	0.191239	0.947056	-0.112347	0.185108	0.196377	-0.0788855	-0.904091	1	1
ENSMUSG00000052889	protein kinase C, beta [Source:MGI Symbol;Acc:MGI:97596]	Prkcb	-0.545861	0.291815	-1.08134	1.13137	0.735477	0.267667	0.488366	0.551295	0.583534	0.614265	0.332721	0.392129	0.225175	-0.0490271	-0.375378	1	1
ENSMUSG00000061758	aldo-keto reductase family 1, member B10 (aldose reductase) [Source:MGI Symbol;Acc:MGI:1915111]	Akr1b10	-0.496992	0.16617	-0.137298	0.502229	-1.03613	0.140863	1.2598	0.293704	-0.31387	0.0024998	0.131838	-0.0737103	0.249079	0.00563119	-0.234636	1	1
ENSMUSG00000030659	nucleobindin 2 [Source:MGI Symbol;Acc:MGI:1858179]	Nucb2	-0.378464	0.38481	0.0883024	-0.124506	-1.71016	-0.957518	0.774978	0.678484	0.484801	0.210462	0.419175	0.573158	1.42749	0.0198927	-0.630535	1	1
ENSMUSG00000003534	discoidin domain receptor family, member 1 [Source:MGI Symbol;Acc:MGI:99216]	Ddr1	-1.2307	0.0213209	-0.160124	0.108193	-0.364385	-0.353911	1.32595	0.109501	-0.369929	-0.710685	0.823304	-0.180345	0.519228	0.0236095	0.802568	1	1
ENSMUSG00000015947	Fc receptor, IgG, high affinity I [Source:MGI Symbol;Acc:MGI:95498]	Fcgr1	-0.796491	-0.595515	-0.633136	0.311575	-0.471822	-0.0165315	-0.657274	-0.454826	0.208323	1.00086	-0.845806	-0.259796	0.781115	0.0341545	-1.84115	1	1
ENSMUSG00000070047	FAT atypical cadherin 1 [Source:MGI Symbol;Acc:MGI:109168]	Fat1	-0.645159	0.566555	-0.0141682	0.423598	0.323136	0.187312	2.30838	-1.37519	0.819769	-0.344457	-0.155314	-0.115996	0.447276	0.039774	0.120306	1	1
ENSMUSG00000027863	CD2 antigen [Source:MGI Symbol;Acc:MGI:88320]	Cd2	-0.58469	0.129102	-0.59305	1.19163	0.424575	-1.6414	0.700296	0.821574	0.636341	-0.0580927	0.0518454	0.00289259	0.441064	0.168628	0.928552	1	1
ENSMUSG00000046410	potassium inwardly-rectifying channel, subfamily K, member 6 [Source:MGI Symbol;Acc:MGI:1891291]	Kcnk6	-0.425943	0.163512	0.139181	0.892794	-1.22747	0.650268	0.926821	0.879597	0.639266	0.065973	-0.0789764	0.946133	1.29199	0.238438	-0.523175	1	1
ENSMUSG00000024659	annexin A1 [Source:MGI Symbol;Acc:MGI:96819]	Anxa1	-0.436049	0.0803265	-0.109443	-0.073596	-1.45996	-0.0820278	0.752651	-0.662074	0.412485	-0.0845917	0.749881	-0.572809	1.04556	0.239762	-0.122256	1	1
ENSMUSG00000048779	pyrimidinergic receptor P2Y, G-protein coupled, 6 [Source:MGI Symbol;Acc:MGI:2673874]	P2ry6	-0.130262	-0.0729197	0.161715	0.338646	0.83855	0.134689	-0.0945416	-1.10735	-0.999671	-0.00199887	-0.927207	-0.208907	1.20183	0.275089	-0.495668	1	1
ENSMUSG00000005413	heme oxygenase 1 [Source:MGI Symbol;Acc:MGI:96163]	Hmox1	-0.295762	-0.00330119	-0.819391	-0.809641	-1.24209	-0.301342	0.19977	-0.234938	-0.54353	-0.083348	0.875443	0.49436	1.93757	0.296671	-0.63826	1	1
ENSMUSG00000032062	RIKEN cDNA 2310030G06 gene [Source:MGI Symbol;Acc:MGI:1914202]	2310030G06Rik	0.206625	-0.153078	0.288255	0.586928	0.041993	0.375682	0.319339	-1.81359	0.0115657	-0.972045	1.00369	-0.768488	0.0628266	0.34684	0.562993	1	1
ENSMUSG00000020838	solute carrier family 6 (neurotransmitter transporter, serotonin), member 4 [Source:MGI Symbol;Acc:MGI:96285]	Slc6a4	-1.36034	-0.334534	0.2078	1.00036	-0.252428	-0.00414938	-0.509314	-0.692162	0.107736	0.738403	0.211582	-0.778438	0.268106	0.350262	0.0166842	1	1
ENSMUSG00000066364	serine (or cysteine) peptidase inhibitor, clade A, member 3B [Source:MGI Symbol;Acc:MGI:2182835]	Serpina3b	-0.00789562	0.240488	0.592881	0.451924	-0.411439	0.377941	3.29108	-0.421579	0.738845	0.56443	-0.114851	-1.33585	0.777162	0.356527	-0.0193639	1	1
ENSMUSG00000027562	carbonic anhydrase 2 [Source:MGI Symbol;Acc:MGI:88269]	Car2	-0.27313	0.646132	0.518007	-0.519279	-1.63289	-0.969588	0.304063	0.682803	1.50343	0.725017	0.395211	-0.335729	0.257924	0.365709	0.235567	1	1
ENSMUSG00000025232	hexosaminidase A [Source:MGI Symbol;Acc:MGI:96073]	Hexa	-0.524583	0.738197	-0.361178	0.397905	-0.968673	0.0700309	0.724031	0.220396	0.0715022	0.0951674	0.885525	0.188394	1.1292	0.368567	-1.53148	1	1
ENSMUSG00000023341	MX dynamin-like GTPase 2 [Source:MGI Symbol;Acc:MGI:97244]	Mx2	-0.0447194	-0.785972	-0.69261	-0.742706	-1.11386	0.627603	-0.306224	-0.0508268	-0.300268	-0.0592739	1.05215	-0.312086	0.86691	0.375281	0.12854	1	1
ENSMUSG00000029998	prenylcysteine oxidase 1 [Source:MGI Symbol;Acc:MGI:1914131]	Pcyox1	-0.639638	0.127766	-0.454071	-0.921169	-1.50717	-0.354052	1.71671	0.182051	0.404445	0.938386	-0.6622	0.202825	-0.614641	0.437871	0.125138	1	1
ENSMUSG00000009633	G0/G1 switch gene 2 [Source:MGI Symbol;Acc:MGI:1316737]	G0s2	-0.560333	0.515864	-1.04728	-0.417406	-0.945525	-0.302178	0.157522	0.451888	0.335537	0.149885	0.0844621	0.250981	0.33508	0.535651	1.94189	1	1
ENSMUSG00000028717	T cell acute lymphocytic leukemia 1 [Source:MGI Symbol;Acc:MGI:98480]	Tal1	-0.431264	-0.324199	0.0937708	-0.125905	0.0329676	0.378942	0.413273	0.100114	1.30512	0.750311	-1.61962	-0.14409	0.505855	0.582063	-0.0754465	1	1
ENSMUSG00000026879	gelsolin [Source:MGI Symbol;Acc:MGI:95851]	Gsn	-0.553576	0.309322	-0.260731	0.544176	-1.414	-0.230865	0.0199681	0.0999792	0.0219488	-0.315228	0.801405	-0.317093	1.13422	0.603857	0.138655	1	1
ENSMUSG00000047446	ADP-ribosylation factor-like 4A [Source:MGI Symbol;Acc:MGI:99437]	Arl4a	-0.46809	-0.0189168	-0.882472	-0.600498	-1.07932	-0.218679	1.40916	0.251261	0.771699	0.0690413	-0.565156	-0.731308	-0.272171	0.611297	0.566786	1	1
ENSMUSG00000026701	peroxiredoxin 6 [Source:MGI Symbol;Acc:MGI:894320]	Prdx6	-0.62605	0.150319	0.0235724	0.00862275	-1.23136	-0.324673	0.885692	0.648731	0.757668	0.894272	0.324322	-0.538641	1.03929	0.674463	0.260958	1	1
ENSMUSG00000058624	guanine deaminase [Source:MGI Symbol;Acc:MGI:95678]	Gda	-0.0704428	0.315954	-0.304845	-0.141875	-1.04042	-0.567501	-0.0556116	0.287122	0.288933	0.176693	0.425918	0.105428	1.00204	0.681859	-0.925281	1	1
ENSMUSG00000030161	gamma-aminobutyric acid (GABA) A receptor-associated protein-like 1 [Source:MGI Symbol;Acc:MGI:1914980]	Gabarapl1	-0.084063	0.645678	-0.180107	-0.0908591	-1.00384	-0.42675	1.00444	0.501906	0.355075	0.254542	0.607201	0.200184	0.432385	0.731471	-0.0329527	1	1
ENSMUSG00000034855	chemokine (C-X-C motif) ligand 10 [Source:MGI Symbol;Acc:MGI:1352450]	Cxcl10	0.695969	0.10006	-1.28368	0.414818	0.0850784	-0.525041	0.335275	-0.459351	-0.180223	0.0563297	0.780029	0.746882	1.78262	0.82966	0.925484	1	1
ENSMUSG00000008540	microsomal glutathione S-transferase 1 [Source:MGI Symbol;Acc:MGI:1913850]	Mgst1	0.382141	1.33533	0.059277	0.164399	-1.26974	-0.0966789	0.411096	0.244816	0.151734	0.501373	0.45482	-0.0507702	0.807733	0.910964	0.640579	1	1
ENSMUSG00000021806	nidogen 2 [Source:MGI Symbol;Acc:MGI:1298229]	Nid2	0.129719	-0.140786	-0.185393	-0.385507	-0.630932	-1.17984	-0.20059	-0.0556636	-0.180711	-0.213088	0.487037	-0.044661	0.178274	1.00573	0.921821	1	1
ENSMUSG00000035783	actin, alpha 2, smooth muscle, aorta [Source:MGI Symbol;Acc:MGI:87909]	Acta2	-0.16884	0.544268	0.450267	0.283172	-0.689954	0.362332	0.228997	-0.0750055	-0.427322	-0.304291	-0.813067	-1.70546	-0.200594	1.1355	0.163671	1	1
ENSMUSG00000006205	HtrA serine peptidase 1 [Source:MGI Symbol;Acc:MGI:1929076]	Htra1	-0.41342	0.218306	-0.435923	-0.243501	-1.11666	-0.411053	0.914996	0.750014	0.677306	0.217622	0.144685	-0.653566	0.512924	1.2143	0.266065	1	1
ENSMUSG00000028551	cyclin dependent kinase inhibitor 2C [Source:MGI Symbol;Acc:MGI:105388]	Cdkn2c	0.0513665	0.332328	-1.23691	-0.214778	-0.130279	0.510369	-0.108156	-0.133317	0.485707	0.197852	-0.315958	-0.465932	0.388058	1.478	0.712633	1	1
ENSMUSG00000091650	apolipoprotein L 11a [Source:MGI Symbol;Acc:MGI:3649094]	Apol11a				0.151907	1.16211	0.718996	0.642512	0.101213	0.411794	-0.194905	-2.31365	0.403943	-0.400181			1	1
ENSMUSG00000025014	deoxynucleotidyltransferase, terminal [Source:MGI Symbol;Acc:MGI:98659]	Dntt	3.13141	0.983268	-0.280099				0.946876	-1.26012	-0.475268	-0.985723	-0.331573	-0.391841	-0.516296			1	1
ENSMUSG00000096410	immunoglobulin heavy variable V1-19 [Source:MGI Symbol;Acc:MGI:4439779]	Ighv1-19	-0.916775	0.0544713	-0.64271	1.10673	-2.50968	0.146653	0.651686	0.199392	0.531245	-0.126207	-0.0116757	0.168927	0.650037			1	1
ENSMUSG00000094502	immunoglobulin heavy variable 1-69 [Source:MGI Symbol;Acc:MGI:4439632]	Ighv1-69	-0.691475	-0.2901	0.231519	0.419399	-1.46069	-0.842433	0.97464	0.902549	0.608039	0.855492	0.371856	1.23337	0.976704			1	1
ENSMUSG00000071379	hippocalcin-like 1 [Source:MGI Symbol;Acc:MGI:1855689]	Hpcal1	-0.364891	0.225889	-0.407107	-0.0243211	-0.580526	0.303113	1.40151	0.132372	0.896895	0.47092	0.218787	0.40836	0.754165	-0.839171	-0.543592	1	0
ENSMUSG00000006678	polymerase (DNA directed), alpha 1 [Source:MGI Symbol;Acc:MGI:99660]	Pola1	-0.0256047	1.33934	0.551575	0.216873	0.962865	0.54437	0.748019	0.407421	0.964306	0.408069	0.0760311	0.823536	0.302139	-0.777769	-0.087806	1	0
ENSMUSG00000020395	IL2 inducible T cell kinase [Source:MGI Symbol;Acc:MGI:96621]	Itk	0.966118	0.417083	-0.41423	0.763593	1.25452	0.775547	0.292516	0.531816	0.469161	0.207786	-0.244955	-0.221738	-0.0270709	-0.652377	0.0114811	1	0
ENSMUSG00000051627	histone cluster 1, H1e [Source:MGI Symbol;Acc:MGI:1931527]	Hist1h1e	-0.803063	-0.53759	-0.678508	0.209703	-0.395489	0.323706	0.162013	0.618998	1.16471	0.547987	0.300967	-0.172882	-0.80284	-0.621188	-0.592214	1	0
ENSMUSG00000022673	minichromosome maintenance complex component 4 [Source:MGI Symbol;Acc:MGI:103199]	Mcm4	-0.383643	0.735903	-0.0298649	-0.810403	-0.457375	-0.749299	0.456209	0.900369	1.27067	0.335416	-0.419142	0.18626	0.657703	-0.613363	-0.663228	1	0
ENSMUSG00000024030	ATP binding cassette subfamily G member 1 [Source:MGI Symbol;Acc:MGI:107704]	Abcg1	-0.942808	0.232505	-0.367305	1.04242	-0.553596	0.0352699	-0.0345759	-0.136799	-0.268241	-0.0468	-0.113546	0.191203	0.266386	-0.612922	-0.750334	1	0
ENSMUSG00000015094	neural proliferation, differentiation and control 1 [Source:MGI Symbol;Acc:MGI:1099802]	Npdc1	-0.302268	0.999332	0.190548	-0.0236301	-0.876425	-0.387476	1.69028	-0.241761	0.242234	0.203866	-0.128937	-0.323321	0.857554	-0.561569	-0.395613	1	0
ENSMUSG00000030798	CD37 antigen [Source:MGI Symbol;Acc:MGI:88330]	Cd37	0.152285	0.836312	-0.256135	-0.0360225	0.250037	0.120439	0.167765	0.774927	0.285435	-0.0300364	0.624027	0.977799	1.27498	-0.507694	0.127504	1	0
ENSMUSG00000054717	high mobility group box 2 [Source:MGI Symbol;Acc:MGI:96157]	Hmgb2	-0.248048	-0.272671	-0.594119	0.2254	0.255832	0.609334	0.525744	0.698227	1.22472	0.513264	0.239476	-0.0299322	-0.2591	-0.48531	-0.122547	1	0
ENSMUSG00000027490	E2F transcription factor 1 [Source:MGI Symbol;Acc:MGI:101941]	E2f1	-0.0228557	1.49234	0.488922	-0.467719	0.717983	-0.250219	0.521007	-0.0244986	0.273325	0.146632	-0.0693186	0.179785	0.336063	-0.460341	-0.177428	1	0
ENSMUSG00000038776	epoxide hydrolase 1, microsomal [Source:MGI Symbol;Acc:MGI:95405]	Ephx1	0.0863211	0.357385	-0.13074	-0.38666	-0.79484	-0.90472	0.832211	0.354205	0.301991	0.124074	0.637379	0.158571	1.13588	-0.45458	0.00318615	1	0
ENSMUSG00000028832	stathmin 1 [Source:MGI Symbol;Acc:MGI:96739]	Stmn1	-0.0588645	0.466176	0.728322	0.300217	-0.208465	0.48601	0.344067	0.308365	1.10058	0.493191	0.263045	-0.131036	-0.24621	-0.445026	-0.403139	1	0
ENSMUSG00000024791	cell division cycle associated 5 [Source:MGI Symbol;Acc:MGI:1915099]	Cdca5				0.353815	0.436221	0.478076	-0.268915	-0.367844	1.63389	0.563484	0.266695	0.867549	-0.0242879	-0.423143	-0.0266032	1	0
ENSMUSG00000030051	aprataxin and PNKP like factor [Source:MGI Symbol;Acc:MGI:1919353]	Aplf	0.145323	0.966993	1.08202	0.232202	0.204895	0.332234	0.468402	0.285805	0.753752	0.87255	0.148826	0.117134	0.494046	-0.414178	-0.241897	1	0
ENSMUSG00000037461	integrator complex subunit 7 [Source:MGI Symbol;Acc:MGI:1924315]	Ints7	-0.0690921	1.54387	0.70805	-0.68598	-0.658477	0.16471	-0.663489	0.242601	0.0549833	-0.0456866	-0.427029	-0.210398	-0.148086	-0.357303	-0.0531652	1	0
ENSMUSG00000037217	synapsin I [Source:MGI Symbol;Acc:MGI:98460]	Syn1	0.322188	0.402458	0.151751	-0.246787	1.11	-0.19713	0.0650412	0.503939	0.204864	0.0960179	-0.345918	0.145234	-0.0586946	-0.336579	0.0650959	1	0
ENSMUSG00000020914	topoisomerase (DNA) II alpha [Source:MGI Symbol;Acc:MGI:98790]	Top2a	0.177276	0.695932	0.285662	0.773847	0.543236	0.572559	0.317721	0.578058	1.30735	0.658686	0.217605	0.135027	0.138237	-0.326465	-0.367773	1	0
ENSMUSG00000027342	proliferating cell nuclear antigen [Source:MGI Symbol;Acc:MGI:97503]	Pcna	-0.448186	0.077121	-0.621495	-0.41684	-0.954493	-0.10046	0.296045	0.513494	1.13972	0.440405	0.38726	-0.21847	0.130299	-0.324524	-0.518971	1	0
ENSMUSG00000007880	AT rich interactive domain 1A (SWI-like) [Source:MGI Symbol;Acc:MGI:1935147]	Arid1a	-0.341311	1.09672	0.599362	0.657468	0.889885	0.217309	0.357273	0.730553	0.580016	0.504799	0.169947	0.618622	0.169222	-0.314751	0.0152777	1	0
ENSMUSG00000017146	breast cancer 1, early onset [Source:MGI Symbol;Acc:MGI:104537]	Brca1	0.00177014	-0.257913	-0.333695	-0.187544	-0.550933	0.108844	0.0371674	-0.476795	1.07786	0.403179	0.406002	0.552717	-0.4152	-0.290513	0.0696607	1	0
ENSMUSG00000026155	small ArfGAP 1 [Source:MGI Symbol;Acc:MGI:2138261]	Smap1	-0.157198	0.0347333	-0.531668	0.159522	-0.059795	0.344106	-0.135064	0.550144	1.0977	0.410095	0.0654733	0.185869	-0.20122	-0.285453	-0.264951	1	0
ENSMUSG00000036112	methionine aminopeptidase 2 [Source:MGI Symbol;Acc:MGI:1929701]	Metap2	-0.346292	0.116709	-0.500826	0.151272	-0.465795	0.280232	-0.0717375	0.56477	1.24993	0.721385	-0.0532336	0.0649997	-0.161453	-0.282428	-0.231981	1	0
ENSMUSG00000011257	poly(A) binding protein, cytoplasmic 4 [Source:MGI Symbol;Acc:MGI:2385206]	Pabpc4	-0.55125	0.0907606	-0.773821	0.375704	0.0715536	0.0146645	0.242832	0.599634	1.05893	0.694367	-0.346242	0.386043	-0.0176249	-0.264065	0.378572	1	0
ENSMUSG00000064262	GTPase, IMAP family member 8 [Source:MGI Symbol;Acc:MGI:2685303]	Gimap8	0.00465884	0.579885	-0.171517	0.281604	-0.123287	-0.680557	0.05182	0.786339	0.224046	0.124362	-0.090599	0.00465312	0.642856	-0.258761	1.04026	1	0
ENSMUSG00000027510	RNA binding motif protein 38 [Source:MGI Symbol;Acc:MGI:1889294]	Rbm38	-0.592348	-0.321898	0.459342	0.779571	-0.088523	-0.609832	0.177001	0.836774	1.02255	0.175441	-0.0865274	-0.388241	-0.117835	-0.205511	-0.469034	1	0
ENSMUSG00000022676	snail family zinc finger 2 [Source:MGI Symbol;Acc:MGI:1096393]	Snai2	-0.605346	0.0829725	-0.683923	0.0663599	-0.730188	0.392059	2.96503	0.0459557	0.9499	0.234374	0.0625075	0.0746867	0.452774	-0.172645	0.2836	1	0
ENSMUSG00000032000	baculoviral IAP repeat-containing 3 [Source:MGI Symbol;Acc:MGI:1197007]	Birc3	-0.297745	-0.209832	-0.286635	0.675653	0.367896	-0.226882	0.0329674	0.616623	0.461426	0.0431223	0.538688	0.894776	1.15478	-0.128996	-0.0556232	1	0
ENSMUSG00000001281	integrin beta 7 [Source:MGI Symbol;Acc:MGI:96616]	Itgb7	-0.666018	-0.255819	-0.695201	0.853845	1.09549	0.271522	0.345489	0.578421	0.246242	-0.273747	0.812383	0.211174	0.0281509	-0.113112	0.176827	1	0
ENSMUSG00000002983	avian reticuloendotheliosis viral (v-rel) oncogene related B [Source:MGI Symbol;Acc:MGI:103289]	Relb	-0.0186707	1.04552	-0.0960891	-0.012257	-0.56826	-0.138747	0.00259872	0.682255	0.117	-0.33417	0.157602	0.547201	0.886731	-0.10087	-0.570315	1	0
ENSMUSG00000034311	kinesin family member 4 [Source:MGI Symbol;Acc:MGI:108389]	Kif4	-0.344991	-0.178301	-0.803668	0.880467	0.554874	1.0177	0.294431	0.362417	0.606866	0.466367	0.217639	0.521595	-0.173712	-0.0807391	-0.541008	1	0
ENSMUSG00000029910	MAD2 mitotic arrest deficient-like 1 [Source:MGI Symbol;Acc:MGI:1860374]	Mad2l1	-0.912469	0.60689	0.0794128	0.0438514	-0.364499	0.157015	-0.283654	0.454916	1.38853	0.783915	0.290099	-0.438793	0.0405232	-0.075928	0.384133	1	0
ENSMUSG00000046404	YOD1 deubiquitinase [Source:MGI Symbol;Acc:MGI:2442596]	Yod1	0.491425	0.224938	0.2812	0.184083	-0.539278	-0.470469	0.939691	0.0590966	1.01108	0.78367	-0.53598	-0.181813	0.282764	-0.0447968	-0.152349	1	0
ENSMUSG00000015846	retinoid X receptor alpha [Source:MGI Symbol;Acc:MGI:98214]	Rxra	0.125238	0.905837	0.0876342	-0.17863	-0.774503	-0.355952	0.732043	0.227512	0.112376	0.349142	0.388552	0.668993	1.37985	-0.0301621	0.0899311	1	0
ENSMUSG00000047250	prostaglandin-endoperoxide synthase 1 [Source:MGI Symbol;Acc:MGI:97797]	Ptgs1	-0.0416949	0.625579	0.231382	-0.247029	-0.497535	0.182689	0.0969437	0.0116833	-0.443242	-0.112912	0.666673	-0.36169	1.84687	-0.0173345	0.388967	1	0
ENSMUSG00000005161	peroxiredoxin 2 [Source:MGI Symbol;Acc:MGI:109486]	Prdx2	0.203293	0.118002	0.123999	-0.181266	-0.813735	-0.110431	0.611809	0.523016	1.34459	0.664792	0.246486	-0.0275811	0.375791	-0.0107805	0.0535299	1	0
ENSMUSG00000033420	anthrax toxin receptor 1 [Source:MGI Symbol;Acc:MGI:1916788]	Antxr1	-0.24553	0.654371	0.0560137	-0.157768	-0.24148	-0.506964	1.2999	0.0173979	0.0719433	0.478766	-0.0958259	-0.187184	-0.0901057	0.0125468	-0.562702	1	0
ENSMUSG00000000732	icos ligand [Source:MGI Symbol;Acc:MGI:1354701]	Icosl	-0.143277	0.318165	-0.353969	-0.00780934	0.052163	0.0891061	0.282336	0.660408	0.186848	0.25905	-0.458568	0.387529	1.6482	0.0169082	-0.37565	1	0
ENSMUSG00000024168	transmembrane protein 204 [Source:MGI Symbol;Acc:MGI:3039635]	Tmem204	0.343429	0.286839	0.19978	0.0940401	1.09175	0.0387969	-0.0249008	-0.00532724	0.0260073	-0.106214	0.171193	0.336446	0.129052	0.0442582	0.289536	1	0
ENSMUSG00000052926	ribonuclease H2, large subunit [Source:MGI Symbol;Acc:MGI:1916974]	Rnaseh2a	-0.456835	0.612459	0.279508	0.17185	-0.97563	0.0085658	0.472383	0.552494	0.705306	1.32516	0.384338	0.0887083	0.527384	0.0526666	-0.11567	1	0
ENSMUSG00000054385	carcinoembryonic antigen-related cell adhesion molecule 2 [Source:MGI Symbol;Acc:MGI:1347246]	Ceacam2	0.0554456	-0.577393	-0.103282	-0.0508142	1.3073	0.0333207	-0.24758	-0.768314	-0.494613	-0.579524	-0.067412	0.103807	0.227165	0.0648959	-0.243075	1	0
ENSMUSG00000022346	myelocytomatosis oncogene [Source:MGI Symbol;Acc:MGI:97250]	Myc	-0.205859	1.1468	-0.523219	0.359787	-0.467649	0.0510196	0.196429	0.548458	0.761706	0.554937	0.714718	0.322577	0.316473	0.0951314	0.0746212	1	0
ENSMUSG00000026883	disabled 2 interacting protein [Source:MGI Symbol;Acc:MGI:1916851]	Dab2ip	-0.581358	0.686619	-0.0616552	0.546419	0.379121	0.149582	0.250662	0.0651316	0.00882632	0.74181	0.206716	0.661599	1.06552	0.111343	0.352089	1	0
ENSMUSG00000028542	solute carrier family 6 (neurotransmitter transporter, glycine), member 9 [Source:MGI Symbol;Acc:MGI:95760]	Slc6a9	0.227594	-0.00660894	0.534148	-0.188545	0.719721	-0.290598	-0.0146385	-0.23422	0.171637	0.158261	0.248212	0.605641	1.7015	0.119166	0.131326	1	0
ENSMUSG00000033952	abnormal spindle microtubule assembly [Source:MGI Symbol;Acc:MGI:1334448]	Aspm	-0.088665	0.676521	-0.112344	0.619026	0.897536	0.767724	0.606467	0.175308	0.718854	1.0794	0.629429	0.327541	0.314469	0.130506	0.0345157	1	0
ENSMUSG00000053110	yes-associated protein 1 [Source:MGI Symbol;Acc:MGI:103262]	Yap1	-0.505799	0.294087	0.182008	0.195051	-0.155852	0.268047	1.21807	0.200296	0.750576	-0.0324103	-0.0378298	-0.422768	0.681155	0.178822	0.358936	1	0
ENSMUSG00000036814	solute carrier family 6 (neurotransmitter transporter), member 20A [Source:MGI Symbol;Acc:MGI:2143217]	Slc6a20a	0.478625	-0.605515	-0.0187252	-0.142749	1.86954	0.30985	0.0628381	0.0884562	0.630956	0.539587	0.44877	0.217435	0.19665	0.182776	-0.645837	1	0
ENSMUSG00000060591	interferon induced transmembrane protein 2 [Source:MGI Symbol;Acc:MGI:1933382]	Ifitm2	-0.221675	0.209529	-0.0460872	0.699298	-0.920544	0.0307065	0.669006	-0.0921026	0.115432	0.803577	2.26751	-0.132445	0.924198	0.235176	-0.487727	1	0
ENSMUSG00000027353	minichromosome maintenance 8 homologous recombination repair factor [Source:MGI Symbol;Acc:MGI:1913884]	Mcm8	0.30703	1.38254	-0.138943	-0.206315	-0.551246	0.0825808	-0.841148	-0.917883	-0.432712	-0.429911	0.153486	0.5101	0.860087	0.236414	0.797435	1	0
ENSMUSG00000000530	activin A receptor, type II-like 1 [Source:MGI Symbol;Acc:MGI:1338946]	Acvrl1	-0.38296	0.307758	0.355495	-0.3989	0.185805	-7.44317e-05	0.157197	-0.420208	-0.380411	-0.236237	0.311192	-0.221354	1.23939	0.253406	-0.0269072	1	0
ENSMUSG00000026637	TNF receptor-associated factor 5 [Source:MGI Symbol;Acc:MGI:107548]	Traf5	-0.0642361	0.855039	-0.423066	-0.517087	-0.374473	-0.732264	0.736806	0.851702	0.853779	0.539329	-0.378255	-0.304487	1.09508	0.260452	0.316726	1	0
ENSMUSG00000022144	glial cell line derived neurotrophic factor [Source:MGI Symbol;Acc:MGI:107430]	Gdnf	0.119194	0.825939	0.134265	-0.867404	-0.962466	-0.681052	0.249086	0.0716202	0.0255649	-0.356338	-0.5738	-0.673238	-0.00145589	0.297379	1.31179	1	0
ENSMUSG00000037944	chemokine (C-C motif) receptor 7 [Source:MGI Symbol;Acc:MGI:103011]	Ccr7	0.560989	1.06954	0.823644	0.00161144	0.268994	-0.761352	0.708387	0.676641	0.477928	0.280978	-0.33158	-0.12597	0.628841	0.32032	0.660482	1	0
ENSMUSG00000022607	PTK2 protein tyrosine kinase 2 [Source:MGI Symbol;Acc:MGI:95481]	Ptk2	0.353209	0.947734	0.529635	-0.709839	-0.517003	-0.290222	0.843227	1.11968	0.72673	0.449069	-0.877633	-0.652728	-0.742386	0.370235	0.795156	1	0
ENSMUSG00000066026	dehydrogenase/reductase (SDR family) member 3 [Source:MGI Symbol;Acc:MGI:1315215]	Dhrs3	-0.294648	0.0529226	-0.38546	0.283126	-0.102085	-0.138587	0.978	0.503323	0.424974	1.19544	0.287468	0.4379	0.331164	0.38774	0.132187	1	0
ENSMUSG00000000682	CD52 antigen [Source:MGI Symbol;Acc:MGI:1346088]	Cd52	-0.266522	0.29013	-0.857253	0.0561147	0.208901	0.0092484	0.645056	0.701418	0.65353	0.0816904	0.147331	0.429611	1.00794	0.39593	0.211568	1	0
ENSMUSG00000028644	erythroblast membrane-associated protein [Source:MGI Symbol;Acc:MGI:1349816]	Ermap	1.65156	0.43546	-0.000317344	-0.21099	0.845349	0.734726	-0.309541	0.11063	0.876414	0.303494	-0.796134	0.589844	-0.47146	0.39854	0.948812	1	0
ENSMUSG00000028405	aconitase 1 [Source:MGI Symbol;Acc:MGI:87879]	Aco1	0.423663	1.14847	-0.338383	0.428763	-0.41419	0.12659	0.667053	0.709974	0.987757	0.446774	0.103888	-0.212994	0.0859316	0.410915	0.161804	1	0
ENSMUSG00000027695	phospholipase D1 [Source:MGI Symbol;Acc:MGI:109585]	Pld1	-0.198128	1.1689	0.270161	0.350873	-0.712012	-0.0794328	0.856028	0.159375	0.223755	0.763933	-0.207481	-0.253326	0.232887	0.41266	-0.300962	1	0
ENSMUSG00000042289	hydroxy-delta-5-steroid dehydrogenase, 3 beta- and steroid delta-isomerase 7 [Source:MGI Symbol;Acc:MGI:2141879]	Hsd3b7	0.12844	0.451634	-0.339263	0.0475946	-0.60334	-0.257915	0.400438	0.717971	0.258082	-0.13264	0.854303	0.178461	1.29736	0.419611	0.129419	1	0
ENSMUSG00000029468	purinergic receptor P2X, ligand-gated ion channel, 7 [Source:MGI Symbol;Acc:MGI:1339957]	P2rx7	-0.108942	0.550713	-0.275542	1.78237	0.147699	-0.0380778	-0.114315	0.189876	0.267107	0.156294	-0.454092	0.117916	-0.348551	0.424851	0.0242037	1	0
ENSMUSG00000006398	cell division cycle 20 [Source:MGI Symbol;Acc:MGI:1859866]	Cdc20	0.50454	0.486502	-0.501399	0.223976	-0.335115	0.435971	0.108842	0.937264	1.11546	0.129296	0.122409	0.252876	0.126385	0.482929	0.832052	1	0
ENSMUSG00000028459	CD72 antigen [Source:MGI Symbol;Acc:MGI:88345]	Cd72	0.0954217	0.29828	-0.105242	0.413659	-0.437504	0.213772	0.108563	0.589771	0.412824	0.222346	1.06798	0.532833	0.877125	0.529327	0.156653	1	0
ENSMUSG00000005611	MRV integration site 1 [Source:MGI Symbol;Acc:MGI:1338023]	Mrvi1	-0.224132	-0.214208	0.196197	0.744319	0.281423	0.897459	0.421513	-0.255063	0.313277	0.35139	-0.675831	-0.66974	1.04011	0.539842	0.905201	1	0
ENSMUSG00000031583	Werner syndrome RecQ like helicase [Source:MGI Symbol;Acc:MGI:109635]	Wrn	0.0906781	0.80675	0.335743	-0.497272	-0.334188	0.168535	0.156024	0.976626	1.01296	0.615337	-0.0543022	0.276528	0.203961	0.562623	0.324273	1	0
ENSMUSG00000022322	Shc SH2-domain binding protein 1 [Source:MGI Symbol;Acc:MGI:1338802]	Shcbp1	-0.961041	-0.609817	-0.658174	-0.769659	-0.629909	0.266292	1.03631	-0.0493026	0.817599	0.18786	-0.225642	0.243517	0.0910775	0.641801	0.0579856	1	0
ENSMUSG00000028044	CDC28 protein kinase 1b [Source:MGI Symbol;Acc:MGI:1889208]	Cks1b	0.381806	0.858802	-0.478997	0.754157	0.170597	0.681412	-0.267182	0.335696	1.14796	0.373293	0.664257	0.0498522	-0.0408	0.659888	0.483965	1	0
ENSMUSG00000061353	chemokine (C-X-C motif) ligand 12 [Source:MGI Symbol;Acc:MGI:103556]	Cxcl12	-0.294412	1.31268	-0.298005	0.502656	-0.901791	-0.2024	0.548397	0.33802	-0.24133	0.0241588	0.293242	0.341625	0.135762	0.670641	-0.0486717	1	0
ENSMUSG00000033880	lectin, galactoside-binding, soluble, 3 binding protein [Source:MGI Symbol;Acc:MGI:99554]	Lgals3bp	-0.469237	0.474221	-0.133837	0.54428	-0.342283	0.660131	1.17834	0.611435	0.609861	0.472535	0.338077	0.128913	0.965999	0.683413	-0.233901	1	0
ENSMUSG00000020432	transcobalamin 2 [Source:MGI Symbol;Acc:MGI:98534]	Tcn2	-0.378718	0.430866	-0.0706424	0.41107	-0.754305	0.455029	1.76628	-0.23565	-0.0832544	-0.0474956	0.239626	0.216938	0.843465	0.696756	-0.0717412	1	0
ENSMUSG00000054191	Kruppel-like factor 1 (erythroid) [Source:MGI Symbol;Acc:MGI:1342771]	Klf1	-0.203407	-0.504077	-0.364721	-0.0383134	1.28488	0.649186	0.0815473	0.37709	0.670449	0.443575	-0.211537	-0.284413	-0.103668	0.996447	0.028608	1	0
ENSMUSG00000027712	annexin A5 [Source:MGI Symbol;Acc:MGI:106008]	Anxa5	-0.287585	0.27375	0.0845972	0.762803	-0.697786	0.380823	0.92347	0.709038	0.815273	0.316689	0.958259	-0.00197145	0.481236	1.00677	0.0986173	1	0
ENSMUSG00000047889	serine (or cysteine) peptidase inhibitor, clade B, member 6d [Source:MGI Symbol;Acc:MGI:2667783]	Serpinb6d														1.89272	0.752801	1	0
ENSMUSG00000073424	cytochrome P450, family 4, subfamily f, polypeptide 15 [Source:MGI Symbol;Acc:MGI:2146921]	Cyp4f15	1.42217	0.9467	0.540629								0.0340389	-0.574753	0.635527			1	0
ENSMUSG00000095923	immunoglobulin heavy variable 1-37 [Source:MGI Symbol;Acc:MGI:4439640]	Ighv1-37							1.13843	0.545721	-0.139354	-0.203583						1	0
ENSMUSG00000018916	colony stimulating factor 2 (granulocyte-macrophage) [Source:MGI Symbol;Acc:MGI:1339752]	Csf2	-0.25538	1.63993	0.684571													1	0
ENSMUSG00000003541	immediate early response 3 [Source:MGI Symbol;Acc:MGI:104814]	Ier3	-1.01187	-0.00313126	-0.12216	-0.79765	-0.632785	-1.10213	-3.08404	-1.8972	-2.39501	-1.4231	-0.61611	-0.38732	-0.398966	-0.840318	-1.01637	0	7
ENSMUSG00000024677	membrane-spanning 4-domains, subfamily A, member 6B [Source:MGI Symbol;Acc:MGI:1917024]	Ms4a6b	-0.665825	-0.854948	-0.731342	-1.26289	-1.85138	-1.43116	0.217937	0.906544	0.778097	0.216991	-0.396582	-0.191693	0.22826	-1.05796	-2.41791	0	5
ENSMUSG00000046814	GTP cyclohydrolase I feedback regulator [Source:MGI Symbol;Acc:MGI:2443977]	Gchfr	0.424883	0.60594	0.203805	-1.66608	-1.39804	-1.64346	-0.91529	-1.31627	-1.29217	-0.965841	0.692707	-0.91835	0.117178	-0.44147	0.106412	0	5
ENSMUSG00000035455	fidgetin-like 1 [Source:MGI Symbol;Acc:MGI:1890648]	Fignl1	-0.410131	-2.35501	-1.0384	0.790616	-0.159304	0.0729874	-0.230369	-0.819895	-0.466255	-0.359198	-0.836112	-1.16437	-0.897941	-1.05492	-0.905597	0	4
ENSMUSG00000024056	NDC80 kinetochore complex component [Source:MGI Symbol;Acc:MGI:1914302]	Ndc80	-2.14381	-1.25148	-1.57047	-0.555095	0.609945	0.808329	0.0437345	-0.138923	0.806975	-0.146069	0.0305622	0.405782	0.451278	-0.918278	-1.15688	0	4
ENSMUSG00000021572	centrosomal protein 72 [Source:MGI Symbol;Acc:MGI:1921720]	Cep72	-1.09672	-1.48037	-1.12583	-1.2058	-0.40923	-0.294933	0.758997	-0.444978	-0.0625503	0.542635	-0.211405	-0.527738	0.558539	-0.623511	-0.430175	0	4
ENSMUSG00000018509	centromere protein V [Source:MGI Symbol;Acc:MGI:1920389]	Cenpv	-1.91346	-1.16483	-1.1806	-0.0587307	-0.380913	0.0150953	-0.15021	0.273741	0.647567	-0.340592	-0.0979545	-0.471798	-0.100442	0.0342585	-1.1942	0	4
ENSMUSG00000095859	immunoglobulin heavy variable V1-43 [Source:MGI Symbol;Acc:MGI:3704124]	Ighv1-43							-2.41394	-2.81722	-1.22003	-1.39091	-0.144207	-0.83696	-0.992211			0	4
ENSMUSG00000052131	aldo-keto reductase family 1, member B7 [Source:MGI Symbol;Acc:MGI:101918]	Akr1b7				-1.16877	-2.0309	0	0	-2.08103	-2.38501	-0.195969						0	4
ENSMUSG00000079339	interferon induced protein with tetratricpeptide repeats 1B like 1 [Source:MGI Symbol;Acc:MGI:3650685]	Ifit1bl1	-0.765801	-0.911939	-0.976738	0.544494	-1.20911	0.675412	0.851849	-0.626856	-0.864185	-0.378658	-0.699007	-0.81709	0.192872	-1.33712	-1.6127	0	3
ENSMUSG00000031712	interleukin 15 [Source:MGI Symbol;Acc:MGI:103014]	Il15	-1.00871	-0.659647	-1.27133	0.0566461	-0.474423	0.0445804	-0.648702	-0.113513	0.0536632	0.575749	-0.588912	0.159571	-0.115429	-0.716355	-1.3122	0	3
ENSMUSG00000072980	Opa interacting protein 5 [Source:MGI Symbol;Acc:MGI:1917895]	Oip5	-0.439338	-1.04392	-0.587747	-0.367077	0.497229	0.0712477	-0.298288	-0.963025	-0.271947	-0.49112	-0.718037	-1.08135	-1.0703	-0.647795	-0.529605	0	3
ENSMUSG00000032491	neurotrophin receptor associated death domain [Source:MGI Symbol;Acc:MGI:1914419]	Nradd	-0.248546	-0.682615	0.174205	0.508801	0.0554267	0.249759	-0.921722	-2.10905	-1.59959	-1.5774	0.458707	-0.250376	0.707168	-0.571747	-0.33272	0	3
ENSMUSG00000031377	BMX non-receptor tyrosine kinase [Source:MGI Symbol;Acc:MGI:1101778]	Bmx	0.100247	0.212136	0.502491	-0.244933	-1.42151	-0.218026	0.725506	-1.65928	-0.50746	-0.619695	-0.63471	-1.32844	0.645895	-0.236235	-0.272858	0	3
ENSMUSG00000030917	transmembrane protein 159 [Source:MGI Symbol;Acc:MGI:1925752]	Tmem159	-0.0252489	0.0572066	-0.024734	0.0697532	-1.2398	-0.480417	0.158575	-0.34577	-0.710809	0.775033	-1.14784	-1.20059	0.355171	-0.15651	0.445721	0	3
ENSMUSG00000062488	interferon-induced protein with tetratricopeptide repeats 3B [Source:MGI Symbol;Acc:MGI:3698419]	Ifit3b	-0.337077	-0.418372	-0.282799	-1.31872	-1.18328	-0.843919	-0.37388	-1.09686	-0.864097	-0.781409	-0.871372	-0.548043	0.442725	0.632026	-0.293188	0	3
ENSMUSG00000034127	tetraspanin 8 [Source:MGI Symbol;Acc:MGI:2384918]	Tspan8	-0.484667	-0.0967583	0.286953	-0.333954	-1.27864	0.0141781	0.0839887	-0.734559	-0.0154836	0.562134	-1.9491	-2.32039	0.447742	0.712304	0.548506	0	3
ENSMUSG00000006715	geminin [Source:MGI Symbol;Acc:MGI:1927344]	Gmnn	0.235397	0.182032	-0.550745	-0.256957	-0.608227	-0.318656	-0.315402	-0.161138	0.317707	-0.170126	0.168724	-0.23042	-0.443751	-1.84977	-1.44726	0	2
ENSMUSG00000022686	UDP-GlcNAc:betaGal beta-1,3-N-acetylglucosaminyltransferase 5 [Source:MGI Symbol;Acc:MGI:2137302]	B3gnt5	0.573349	0.565787	0.190397	0.839415	-0.0671168	0.528689	-0.359433	0.0724654	-0.241101	-0.879284	0.0686795	0.982992	0.950405	-1.80273	-1.41901	0	2
ENSMUSG00000040675	methylenetetrahydrofolate dehydrogenase (NADP+ dependent) 1-like [Source:MGI Symbol;Acc:MGI:1924836]	Mthfd1l	-0.621593	0.213051	-0.404418	-0.472063	-0.769617	-0.605512	-0.853107	0.367324	0.375872	0.150867	0.646034	0.830005	0.647673	-1.61546	-2.14428	0	2
ENSMUSG00000049744	Rho GTPase activating protein 15 [Source:MGI Symbol;Acc:MGI:1923367]	Arhgap15	-0.423303	-0.589004	-0.684444	0.21708	-1.56638	-0.580154	0.264136	0.320139	0.318128	0.164905	0.0808821	-0.0806605	0.172298	-1.38268	-0.886262	0	2
ENSMUSG00000000409	lymphocyte protein tyrosine kinase [Source:MGI Symbol;Acc:MGI:96756]	Lck	-1.19849	0.800855	-0.716627	-0.3331	-0.673151	0.161559	0.555506	0.972133	0.647089	0.0438439	-0.381976	-0.142869	-0.243674	-1.25712	-0.458511	0	2
ENSMUSG00000054342	potassium intermediate/small conductance calcium-activated channel, subfamily N, member 4 [Source:MGI Symbol;Acc:MGI:1277957]	Kcnn4	-0.173892	-0.444845	-0.763561	0.0876697	-0.69358	-0.634811	0.726431	0.0648022	0.86269	0.656601	0.142499	0.437535	-0.157209	-1.17473	-1.00425	0	2
ENSMUSG00000001228	ubiquitin-like, containing PHD and RING finger domains, 1 [Source:MGI Symbol;Acc:MGI:1338889]	Uhrf1	-1.29315	0.0507698	-0.807063	-0.385559	-0.119148	0.0149099	0.345103	0.394279	0.771696	0.00454343	0.771017	0.320404	-0.0987458	-1.16679	-0.494551	0	2
ENSMUSG00000037544	DLG associated protein 5 [Source:MGI Symbol;Acc:MGI:2183453]	Dlgap5	-0.79372	-0.88757	-1.14213	-0.473544	-0.0557558	-0.0308095	0.261744	0.129881	0.508379	0.0869068	0.336272	0.567436	0.304874	-1.09847	-0.60876	0	2
ENSMUSG00000017499	cell division cycle 6 [Source:MGI Symbol;Acc:MGI:1345150]	Cdc6	-0.151116	-0.896773	0.578974	-1.44704	-0.905604	0.22056	0.331085	-0.0756649	0.5689	0.969547	0.483905	0.619435	0.677787	-1.03961	-0.353107	0	2
ENSMUSG00000003363	phospholipase D family, member 3 [Source:MGI Symbol;Acc:MGI:1333782]	Pld3	-0.821343	0.562913	-0.0281277	0.149674	-0.355145	-0.00438641	0.751217	0.69834	0.809678	0.780323	0.316282	0.0744275	-0.0394328	-1.00185	-1.01308	0	2
ENSMUSG00000034317	tripartite motif-containing 59 [Source:MGI Symbol;Acc:MGI:1914199]	Trim59	-0.505412	-1.3749	-0.819769	-0.630134	0.293727	-0.573415	-0.217953	-0.724001	-0.438385	-0.0689589	-0.82352	-1.40735	-0.824142	-0.853204	-0.761846	0	2
ENSMUSG00000028873	cell division cycle associated 8 [Source:MGI Symbol;Acc:MGI:1196274]	Cdca8	-0.359963	-0.672436	-1.14909	-0.169975	0.191076	0.723952	-0.583939	-0.142948	0.156987	0.175723	0.41812	0.165646	-0.391792	-0.739402	-1.01314	0	2
ENSMUSG00000027368	dual specificity phosphatase 2 [Source:MGI Symbol;Acc:MGI:101911]	Dusp2	0.301666	0.117158	-0.336916	0.790672	-1.62254	-1.01468	0.342857	0.545063	0.376017	0.0442256	-0.530751	-0.730134	-0.835593	-0.663397	0.502339	0	2
ENSMUSG00000064023	kallikrein related-peptidase 8 [Source:MGI Symbol;Acc:MGI:1343327]	Klk8	0.317034	0.455511	-0.0308057	-0.233314	-1.11809	-1.40344	0.457569	0.429935	0.946282	-0.0227766	-0.523561	-0.189704	0.0685997	-0.474665	-0.351396	0	2
ENSMUSG00000032555	topoisomerase (DNA) II binding protein 1 [Source:MGI Symbol;Acc:MGI:1920018]	Topbp1	-0.878596	-1.119	-1.23838	0.0311315	-0.240504	-0.112855	-0.46747	-0.583204	-0.139503	-0.396743	-0.470003	-0.617072	-0.298299	-0.452125	-0.622787	0	2
ENSMUSG00000038352	ADP-ribosylation factor-like 5C [Source:MGI Symbol;Acc:MGI:3028577]	Arl5c	0.115481	-0.192072	-0.0793192	-1.60105	-1.31021	-0.631161	-0.590965	-0.770659	-0.110115	-0.468345	-0.460047	-0.504837	-0.711902	-0.44811	-0.668959	0	2
ENSMUSG00000001588	ArfGAP with coiled-coil, ankyrin repeat and PH domains 1 [Source:MGI Symbol;Acc:MGI:2388270]	Acap1	0.384533	0.468494	-0.291865	0.202554	-1.37365	-1.35313	0.0172295	0.605767	0.180899	0.0740657	0.0122684	0.448358	0.387028	-0.348523	-0.109092	0	2
ENSMUSG00000026688	microsomal glutathione S-transferase 3 [Source:MGI Symbol;Acc:MGI:1913697]	Mgst3	-0.0645663	-0.699998	-0.91888	-1.03202	-2.04586	-0.735301	-0.268876	-0.879003	-0.0743998	0.17546	0.317019	-0.742935	0.637675	-0.297212	-0.060496	0	2
ENSMUSG00000023505	cell division cycle associated 3 [Source:MGI Symbol;Acc:MGI:1315198]	Cdca3	-1.07079	0.355776	-1.65501	0.102284	-0.037847	0.334775	0.602111	0.0217221	0.907179	0.505929	0.215411	0.171874	0.0526166	-0.285082	-0.429849	0	2
ENSMUSG00000020689	integrin beta 3 [Source:MGI Symbol;Acc:MGI:96612]	Itgb3	0.0833405	0.739579	0.791638	0.682942	-0.245004	0.147636	-0.416792	-0.140721	0.013016	0.126398	-0.491486	-1.03475	0.196273	-0.208419	-1.42238	0	2
ENSMUSG00000018339	glutathione peroxidase 3 [Source:MGI Symbol;Acc:MGI:105102]	Gpx3	-0.505067	0.362764	0.198124	0.259231	0.00923137	-0.272863	-0.660502	-0.58022	-0.633193	-0.4291	-1.63822	-0.884492	-0.196386	-0.177277	-1.09213	0	2
ENSMUSG00000046718	bone marrow stromal cell antigen 2 [Source:MGI Symbol;Acc:MGI:1916800]	Bst2	0.0100871	0.460276	-0.297533	-0.00613108	-1.08275	0.315785	-0.0465053	0.2816	-0.339831	-0.496317	0.620415	0.101415	0.605593	-0.084829	-1.33923	0	2
ENSMUSG00000027412	lipin 3 [Source:MGI Symbol;Acc:MGI:1891342]	Lpin3	-0.902261	0.216132	0.737003	0.678899	0.535644	0.370265	-0.784978	-0.10183	-1.08312	-0.585138	-0.97532	-1.92242	0.593798	-0.079341	-0.793801	0	2
ENSMUSG00000031490	eukaryotic translation initiation factor 4E binding protein 1 [Source:MGI Symbol;Acc:MGI:103267]	Eif4ebp1	0.0180601	0.143959	-1.81138	0.432132	-1.89854	-0.0345149	-0.165156	-0.68224	0.0396151	-0.128066	0.565166	0.0157885	0.682076	0.0674402	0.0985283	0	2
ENSMUSG00000028037	interferon-induced protein 44 [Source:MGI Symbol;Acc:MGI:2443016]	Ifi44	-0.509381	0.83167	0.231885	-0.810065	-2.28695	0.0740801	-0.796544	-0.601546	-0.0155623	0.383579	0.356352	0.0721084	0.0728688	0.0796217	-1.38554	0	2
ENSMUSG00000030772	dickkopf WNT signaling pathway inhibitor 3 [Source:MGI Symbol;Acc:MGI:1354952]	Dkk3	-0.492868	0.256792	-0.0260098	0.143465	-1.32047	0.0705347	0.63919	-0.852599	-0.159968	0.239188	-1.49521	-0.757038	-0.0461089	0.12327	-0.196506	0	2
ENSMUSG00000041608	ectonucleoside triphosphate diphosphohydrolase 3 [Source:MGI Symbol;Acc:MGI:1321386]	Entpd3	-0.223561	-0.309189	-0.0737984	-0.591128	-0.729301	-0.668683	-0.657951	-1.61952	-1.21318	-0.758634	-0.467426	-0.619322	-0.697615	0.133968	-0.224471	0	2
ENSMUSG00000022220	adenylate cyclase 4 [Source:MGI Symbol;Acc:MGI:99674]	Adcy4	-0.0814205	0.00868976	0.359105	-0.356235	0.0124767	0.177953	-1.10886	-2.11656	-0.94823	-0.134093	0.213559	0.400124	0.176306	0.177097	-0.369499	0	2
ENSMUSG00000028435	aquaporin 3 [Source:MGI Symbol;Acc:MGI:1333777]	Aqp3	0.250393	-2.05534	-0.070576				0.606418	-0.192358	0.159059	0.253089	-1.58018	-0.29578	0.835378	0.217628	-0.564032	0	2
ENSMUSG00000030769	solute carrier family 5 (sodium/glucose cotransporter), member 11 [Source:MGI Symbol;Acc:MGI:1919316]	Slc5a11	-0.463125	-0.527543	0.0422435	-0.560567	0.490526	0.114559	-1.81492	-0.386624	-1.37553	-0.649131	-0.969658	-0.275219	0.212197	0.422738	0.334426	0	2
ENSMUSG00000022309	angiopoietin 1 [Source:MGI Symbol;Acc:MGI:108448]	Angpt1	0.177786	0.269827	0.486754	-0.85479	-0.527054	-0.327538	-0.0281132	-0.809937	-0.535344	0.639942	-1.78585	-1.22946	-0.950361	0.462633	0.814387	0	2
ENSMUSG00000038037	suppressor of cytokine signaling 1 [Source:MGI Symbol;Acc:MGI:1354910]	Socs1	-0.438427	-1.62109	-0.363715	0.495001	-0.265112	0.414054	-1.03993	0.0134751	-0.0132034	-0.575083	-0.816414	-0.837257	-0.623701	0.673375	-0.420032	0	2
ENSMUSG00000023886	SPARC related modular calcium binding 2 [Source:MGI Symbol;Acc:MGI:1929881]	Smoc2	-1.3815	0.0247555	-1.80907	0.462719	0.176518	0.0431038	0.0387457	0.377158	0.274508	0.230584	0.550549	0.0711387	0.424675	0.735019	-0.0714644	0	2
ENSMUSG00000028539	artemin [Source:MGI Symbol;Acc:MGI:1333791]	Artn	0.0351182	-0.135888	0.115635	-1.05905	-0.355239	-1.55962	-0.2529	0.406682	-0.997564	0.382389						0	2
ENSMUSG00000015652	six transmembrane epithelial antigen of the prostate 1 [Source:MGI Symbol;Acc:MGI:1917608]	Steap1	-1.7332	-0.249582	-0.449676	-0.52451	-1.92673	0.0160597										0	2
ENSMUSG00000002068	cyclin E1 [Source:MGI Symbol;Acc:MGI:88316]	Ccne1	0.285144	-0.413954	-0.000708218	-0.371005	0.171479	-0.720596	-0.304719	-0.0858412	-0.160026	-0.396793	0.356199	0.663203	0.469246	-3.27929	0.225516	0	1
ENSMUSG00000026582	selectin, endothelial cell [Source:MGI Symbol;Acc:MGI:98278]	Sele	0.30511	0.933822	0.585974	0.965193	0.694906	-0.286576	-0.118952	-0.33187	-0.334366	-0.145142	0.426978	0.898657	0.661916	-1.62649	0.0824196	0	1
ENSMUSG00000027699	ect2 oncogene [Source:MGI Symbol;Acc:MGI:95281]	Ect2	0.219912	0.390523	0.0718378	0.494397	-0.154486	0.975574	-0.375132	-0.0249189	0.601725	0.719581	0.334533	-0.00608102	-0.149993	-1.27847	-0.477709	0	1
ENSMUSG00000027985	lymphoid enhancer binding factor 1 [Source:MGI Symbol;Acc:MGI:96770]	Lef1	-0.159017	-0.497525	-0.010833	-0.674397	-0.102503	-0.411464	0.917917	0.432177	0.81019	0.888739	-0.320057	0.0500061	-0.393582	-1.22387	-0.767532	0	1
ENSMUSG00000023015	Rac GTPase-activating protein 1 [Source:MGI Symbol;Acc:MGI:1349423]	Racgap1	0.37696	0.131123	-0.349679	0.241375	0.240477	0.634331	0.872036	0.116447	0.625621	0.348757	0.31133	0.243586	0.311716	-1.04398	-0.298276	0	1
ENSMUSG00000010751	tumor necrosis factor receptor superfamily, member 22 [Source:MGI Symbol;Acc:MGI:1930270]	Tnfrsf22	0.29615	-0.105512	-0.0621566	0.0476957	-0.598077	-1.21168	-0.114652	-0.200044	-0.222385	-0.0823654	-0.435245	-0.123206	-0.39132	-0.923232	-0.983572	0	1
ENSMUSG00000049539	histone cluster 1, H1a [Source:MGI Symbol;Acc:MGI:1931523]	Hist1h1a	0.643814	0.873529	-0.148492	-0.219993	-0.159454	0.872115	0.309491	0.0694475	0.99726	0.330487	0.134122	-0.457135	-0.684432	-0.824585	-1.37702	0	1
ENSMUSG00000006235	erythropoietin receptor [Source:MGI Symbol;Acc:MGI:95408]	Epor	-0.229962	-0.554315	-0.0908576	-0.273859	-0.359806	-0.442572	0.359049	0.150845	0.309805	0.824594	0.3451	-0.300036	0.625581	-0.802065	-1.29376	0	1
ENSMUSG00000038871	2,3-bisphosphoglycerate mutase [Source:MGI Symbol;Acc:MGI:1098242]	Bpgm	-0.0585553	0.297292	-0.560586	0.628449	-0.588442	0.390167	0.334435	-0.116569	0.590874	-0.193813	-0.325093	-1.09939	0.428409	-0.76133	-0.711877	0	1
ENSMUSG00000032397	timeless interacting protein [Source:MGI Symbol;Acc:MGI:1921571]	Tipin	-0.342455	0.301047	-0.462344	-0.910849	-1.05797	-0.738707	-0.0995161	0.372207	0.785163	0.689904	-0.313689	-0.273807	-0.011991	-0.662026	-0.496984	0	1
ENSMUSG00000010307	transmembrane protein 86A [Source:MGI Symbol;Acc:MGI:1915143]	Tmem86a	-0.342261	0.1744	-0.354549	0.932982	0.534488	0.65688	0.475463	0.149417	0.217201	0.060647	-0.430547	0.897029	0.140834	-0.629699	-1.84297	0	1
ENSMUSG00000026708	centromere protein L [Source:MGI Symbol;Acc:MGI:1917704]	Cenpl	-0.942535	-0.899703	-0.503821	-1.7818	-0.997561	-0.485717	0.318839	0.280933	0.158409	-0.0985544	0.263367	-0.626444	-0.394186	-0.569906	-0.181213	0	1
ENSMUSG00000048001	hes family bHLH transcription factor 5 [Source:MGI Symbol;Acc:MGI:104876]	Hes5	-0.762877	-0.522113	-0.335885	-1.41843	0.226583	-0.58771	-0.472968	0.191654	-0.134221	-0.531091	0.984107	0.247352	-0.126071	-0.568274	-0.213312	0	1
ENSMUSG00000024644	CNDP dipeptidase 2 (metallopeptidase M20 family) [Source:MGI Symbol;Acc:MGI:1913304]	Cndp2	-0.63866	0.284882	-0.157249	-0.060458	-0.971275	0.301906	0.817644	0.112055	0.184126	-0.0706978	0.317247	0.827221	0.959916	-0.504426	-1.91413	0	1
ENSMUSG00000031824	RIKEN cDNA 6430548M08 gene [Source:MGI Symbol;Acc:MGI:2443793]	6430548M08Rik	-0.358935	-0.29448	0.0755425	-0.502997	-1.06188	-0.780355	0.315472	-0.998076	-0.899278	-0.473126	0.227364	0.514788	0.647061	-0.414678	-0.00312025	0	1
ENSMUSG00000057098	early B cell factor 1 [Source:MGI Symbol;Acc:MGI:95275]	Ebf1	0.301973	-0.0241691	-0.401798	-0.400633	-0.379748	-1.55991	0.192008	0.4904	0.292785	0.0881192	-0.345245	0.867838	0.807238	-0.394733	-0.0247187	0	1
ENSMUSG00000021125	arginase type II [Source:MGI Symbol;Acc:MGI:1330806]	Arg2	-0.0321479	-1.13245	-0.442123	-0.430036	-0.0436601	-0.539551	-0.233075	-0.832473	-0.595634	-0.393586	-0.0803309	-0.526532	-0.352054	-0.356739	-0.352998	0	1
ENSMUSG00000022769	stromal cell-derived factor 2-like 1 [Source:MGI Symbol;Acc:MGI:2149842]	Sdf2l1	-0.504477	-0.353092	-0.112026	-0.587485	-2.20649	-0.916795	0.832024	0.848294	0.612877	-0.0439757	0.649171	0.422748	0.520973	-0.348691	-0.613114	0	1
ENSMUSG00000028364	tenascin C [Source:MGI Symbol;Acc:MGI:101922]	Tnc	0.0263957	0.200806	0.234098	0.81324	-0.321876	0.923666	-0.0465935	0.557396	-0.183806	-0.308024	0.330196	-0.256182	0.0557884	-0.291475	-1.82618	0	1
ENSMUSG00000002033	CD3 antigen, gamma polypeptide [Source:MGI Symbol;Acc:MGI:88333]	Cd3g	0.415981	0.0647733	-0.710427	0.430528	-0.450345	-2.36128	0.570725	0.364803	0.45844	0.453977	-0.249218	-0.677951	-0.506159	-0.284792	0.251858	0	1
ENSMUSG00000030365	C-type lectin domain family 2, member i [Source:MGI Symbol;Acc:MGI:2136650]	Clec2i	-0.179951	-0.340667	-1.05106	0.587916	-0.469634	-0.690197	0.133012	0.4825	0.160708	-0.407141	0.150376	0.174152	0.486401	-0.264381	-0.579833	0	1
ENSMUSG00000032690	2'-5' oligoadenylate synthetase 2 [Source:MGI Symbol;Acc:MGI:2180852]	Oas2	-0.344947	0.750545	0.758029	-0.413928	0.390566	-1.23383	-0.391138	-0.522892	-0.633259	0.0624993	-0.431918	0.0240457	0.788511	-0.254482	-0.416691	0	1
ENSMUSG00000032221	meiosis-specific nuclear structural protein 1 [Source:MGI Symbol;Acc:MGI:107933]	Mns1	0.246049	-0.13539	0.121378	-1.24342	-0.126801	-0.109853	-0.220497	-0.116869	-0.0279506	0.120313	-0.130639	-0.0455418	-0.211166	-0.229453	-0.292222	0	1
ENSMUSG00000028884	replication protein A2 [Source:MGI Symbol;Acc:MGI:1339939]	Rpa2	-0.902791	-1.19658	-0.15838	0.00630579	-0.77034	-0.121183	0.171555	-0.7841	-0.328835	-0.378862	-0.403534	0.0290112	-0.0866174	-0.223411	-0.548394	0	1
ENSMUSG00000024742	flap structure specific endonuclease 1 [Source:MGI Symbol;Acc:MGI:102779]	Fen1	-0.0806914	-0.630692	0.445411	-0.92323	-1.17957	-9.59398e-05	-0.218009	0.011933	0.517987	0.519154	0.938876	0.0638816	0.212854	-0.167073	0.0495646	0	1
ENSMUSG00000045932	interferon-induced protein with tetratricopeptide repeats 2 [Source:MGI Symbol;Acc:MGI:99449]	Ifit2	-0.176839	0.131802	-0.478465	0.798687	-0.340445	0.805623	0.508968	0.141674	0.112375	0.455703	-0.235935	-0.822404	-0.497187	-0.16182	-1.11229	0	1
ENSMUSG00000031875	CKLF-like MARVEL transmembrane domain containing 3 [Source:MGI Symbol;Acc:MGI:2447162]	Cmtm3	-0.260192	-0.107315	-0.364466	-0.380649	-0.319787	-0.238093	-0.00276611	-0.359617	-0.732624	0.153242	0.325078	-0.127746	0.454496	-0.159304	-1.02984	0	1
ENSMUSG00000020415	pituitary tumor-transforming gene 1 [Source:MGI Symbol;Acc:MGI:1353578]	Pttg1	-0.751807	0.434452	-0.295399	-0.985875	-2.01501	-0.331028	0.982173	0.79043	-0.478974	0.00841762	0.268214	0.217039	0.961832	-0.144858	0.904348	0	1
ENSMUSG00000048483	zinc finger, DHHC-type containing 22 [Source:MGI Symbol;Acc:MGI:2685108]	Zdhhc22	-0.561371	-0.688542	-0.688876	-1.13083	0.646716	-0.419062	-0.0148605	-0.53854	-0.592807	-0.66197	-0.0932211	-0.133717	-0.300087	-0.142417	0.00208963	0	1
ENSMUSG00000023927	special AT-rich sequence binding protein 1 [Source:MGI Symbol;Acc:MGI:105084]	Satb1	0.51116	0.743998	0.378625	-0.633137	-0.571222	-1.58221	0.679649	0.839221	0.479684	0.138711	0.0356874	-0.169991	-0.104755	-0.123174	0.226954	0	1
ENSMUSG00000034449	dehydrogenase/reductase (SDR family) member 11 [Source:MGI Symbol;Acc:MGI:2652816]	Dhrs11	-0.57538	-0.41169	0.24173	0.120582	-1.02631	-0.217965	-0.193944	0.0446482	0.527372	0.502143	-0.631698	0.474083	-0.937136	-0.078331	0.510082	0	1
ENSMUSG00000023919	centromere protein Q [Source:MGI Symbol;Acc:MGI:1933744]	Cenpq	-0.135668	-0.645239	-1.15309	-0.183636	-0.523616	0.0682028	0.0210911	0.186077	0.14838	0.4066	-0.266113	-0.42958	-0.257986	-0.0583301	-0.672115	0	1
ENSMUSG00000030867	polo like kinase 1 [Source:MGI Symbol;Acc:MGI:97621]	Plk1	-1.38384	-0.452446	-0.0476001	0.556501	0.215489	0.42673	-0.809919	-0.21375	0.573586	0.395741	0.739437	0.391026	-0.544848	-0.0381537	0.366023	0	1
ENSMUSG00000025464	polyamine oxidase (exo-N4-amino) [Source:MGI Symbol;Acc:MGI:1916983]	Paox	-0.852722	0.542987	-0.838922	-0.889157	-0.886334	0.153274	-0.565454	-0.232906	-0.293099	0.395638	-0.211272	-1.37761	-0.0698743	-0.0359389	0.571207	0	1
ENSMUSG00000027185	N-acetyltransferase 10 [Source:MGI Symbol;Acc:MGI:2138939]	Nat10	-0.0213405	-0.14111	0.474833	-0.411724	-0.465859	0.38508	-1.28564	-0.118075	-0.322545	-0.539646	-0.424568	-0.163599	-0.338132	-0.030456	0.829457	0	1
ENSMUSG00000038375	transformation related protein 53 inducible nuclear protein 2 [Source:MGI Symbol;Acc:MGI:1915978]	Trp53inp2	-0.35645	-0.422835	-0.360064	-0.225057	-0.132076	-0.139811	-0.468779	-1.07167	-0.777371	-0.451616	-0.64062	-0.621958	-0.528379	-0.0169362	0.0674126	0	1
ENSMUSG00000045664	CDC42 effector protein (Rho GTPase binding) 2 [Source:MGI Symbol;Acc:MGI:1929744]	Cdc42ep2	-0.535287	-0.340742	-0.629245	-1.25602	-0.337155	0.339801	-0.510386	-0.863732	-0.646674	0.524048	-0.125641	0.11384	0.0966554	0.0153963	0.273102	0	1
ENSMUSG00000024150	multiple coagulation factor deficiency 2 [Source:MGI Symbol;Acc:MGI:2183439]	Mcfd2	0.24723	0.575546	-0.110233	-0.526964	-1.07565	-0.212338	0.207781	0.169041	0.0774022	0.126503	0.0346046	-0.0004407	0.350829	0.017747	-0.202691	0	1
ENSMUSG00000029994	annexin A4 [Source:MGI Symbol;Acc:MGI:88030]	Anxa4	-0.528664	0.321458	-0.101289	-0.0789874	-1.17472	-0.180143	-0.0710814	-0.474076	-0.351713	-0.315281	0.100254	-0.150337	0.513049	0.0300362	-0.261928	0	1
ENSMUSG00000030979	uroporphyrinogen III synthase [Source:MGI Symbol;Acc:MGI:98917]	Uros	-0.874158	-1.43426	-0.701426	-0.978899	-0.0445232	-0.482729	-0.0994116	-0.294947	0.0927335	-0.0322434	-0.822305	0.180221	-0.497731	0.0344109	-0.00907859	0	1
ENSMUSG00000038146	notch 3 [Source:MGI Symbol;Acc:MGI:99460]	Notch3	-0.390322	0.430068	-0.293271	-0.491324	-0.0379118	-1.26208	0.469509	0.306005	0.0123408	0.467482	0.248083	0.360542	0.461498	0.0382474	0.211154	0	1
ENSMUSG00000063229	lactate dehydrogenase A [Source:MGI Symbol;Acc:MGI:96759]	Ldha	-0.323463	0.120149	-0.965443	-0.338881	-1.32578	-0.315461	0.0472308	0.904266	0.895225	0.0760047	-0.111587	-0.202927	0.143427	0.08777	0.302803	0	1
ENSMUSG00000024669	CD5 antigen [Source:MGI Symbol;Acc:MGI:88340]	Cd5	-0.760803	-1.12203	-0.733347	-0.600101	-0.739328	-0.645075	-0.363966	-0.886362	-0.734273	-0.625917	-0.252554	-0.347418	-0.566975	0.0936842	-0.030797	0	1
ENSMUSG00000061751	kalirin, RhoGEF kinase [Source:MGI Symbol;Acc:MGI:2685385]	Kalrn	-0.257008	0.0207725	-0.247589	0.627746	-0.269286	0.441039	-0.168557	-0.370141	0.0260707	0.151102	-1.64678	-0.59879	0.391686	0.102023	0.105557	0	1
ENSMUSG00000030255	sarcospan [Source:MGI Symbol;Acc:MGI:1353511]	Sspn	-0.7009	0.0491445	-0.770839	-0.117738	-0.976841	-0.199015	0.733918	0.382874	0.636119	0.684249	-1.08717	-0.0894172	0.472794	0.107002	0.0611439	0	1
ENSMUSG00000057058	src family associated phosphoprotein 1 [Source:MGI Symbol;Acc:MGI:1925723]	Skap1	-0.179218	-0.350266	-0.540907	0.465123	-0.344772	-1.21333	0.41673	-0.0419368	0.551232	0.44347	-0.0911801	-0.088412	0.141346	0.112442	0.367869	0	1
ENSMUSG00000025351	CD63 antigen [Source:MGI Symbol;Acc:MGI:99529]	Cd63	-0.169453	0.742691	-0.00482008	-0.183724	-0.874645	0.0521968	0.463647	0.113874	0.277238	-0.240323	-0.0350899	0.156601	0.478926	0.11438	-1.1326	0	1
ENSMUSG00000005883	SPO11 meiotic protein covalently bound to DSB [Source:MGI Symbol;Acc:MGI:1349669]	Spo11	0.986585	0.490538	0.256968	0.146811	0.704183	0.38445	-1.08651	-0.204579	-0.516043	-0.315748	-0.187259	-0.271127	-0.211718	0.124702	-0.115659	0	1
ENSMUSG00000073676	heat shock protein 1 (chaperonin 10) [Source:MGI Symbol;Acc:MGI:104680]	Hspe1	0.267258	-0.0975364	-0.000598535	-0.828751	-1.7652	-0.61436	0.255186	-0.0995842	0.352571	-0.0251802	-0.319995	-0.682885	0.00131184	0.232972	-0.306497	0	1
ENSMUSG00000016534	lysosomal-associated membrane protein 2 [Source:MGI Symbol;Acc:MGI:96748]	Lamp2	0.0324253	0.575529	0.0444989	-0.0733968	-1.06356	0.177736	0.439242	-0.00357509	0.33744	0.182023	0.188288	-0.235244	0.581865	0.233639	-0.481006	0	1
ENSMUSG00000032076	cell adhesion molecule 1 [Source:MGI Symbol;Acc:MGI:1889272]	Cadm1	-0.582621	0.605262	0.222713	-0.567241	-1.5893	-0.424356	0.345998	-0.0338035	0.253221	0.297178	-0.0641467	-0.353019	0.73977	0.254715	0.267295	0	1
ENSMUSG00000036944	transmembrane protein 71 [Source:MGI Symbol;Acc:MGI:2146049]	Tmem71	-0.31991	0.569316	0.334309	0.418607	-1.30019	0.0220844	-0.558241	0.35431	0.296695	0.146217	0.190166	-0.00512397	0.610126	0.269596	-0.841814	0	1
ENSMUSG00000030218	matrix Gla protein [Source:MGI Symbol;Acc:MGI:96976]	Mgp	-0.68695	-0.141201	-0.0142425	0.40273	-0.927797	-0.183931	-0.376136	-0.566071	-0.400115	-0.0831233	0.224705	-1.07489	0.103469	0.272334	-0.5808	0	1
ENSMUSG00000034898	filamin A interacting protein 1 [Source:MGI Symbol;Acc:MGI:1917848]	Filip1	-0.640779	-0.0156365	-0.680809	0.228897	0.0424439	-0.388486	0.619791	-1.44903	-0.763376	-0.0741427	-0.478344	0.141384	0.126744	0.280424	0.227021	0	1
ENSMUSG00000036875	DNA replication helicase/nuclease 2 [Source:MGI Symbol;Acc:MGI:2443732]	Dna2	-0.390496	0.442664	0.00364973	-1.17018	-0.898642	-0.995803	-0.544944	-0.190402	0.381238	0.120949	-0.0198822	-0.0666639	0.116943	0.317142	-0.483091	0	1
ENSMUSG00000030744	ribosomal protein S3 [Source:MGI Symbol;Acc:MGI:1350917]	Rps3	0.0067386	0.0096459	-0.460965	-0.217768	-1.06059	-0.184501	0.858559	0.401465	0.824093	0.140635	-0.0555386	-0.27248	0.542049	0.361901	-0.0789785	0	1
ENSMUSG00000042842	serine (or cysteine) peptidase inhibitor, clade B, member 6b [Source:MGI Symbol;Acc:MGI:894688]	Serpinb6b	-0.323841	-0.0521742	-0.124049	-0.461687	-1.28177	-0.630697	0.205238	-0.583403	0.0712799	-0.0847451	-0.849678	-0.825618	-0.221472	0.363629	-0.0506071	0	1
ENSMUSG00000038354	ankyrin repeat domain 35 [Source:MGI Symbol;Acc:MGI:2442590]	Ankrd35	-0.756937	-0.0173224	0.373854	0.479903	0.0635616	0.214543	0.181287	-0.621594	-0.913662	-0.840374	-1.68858	-0.322338	-0.209987	0.39214	0.333713	0	1
ENSMUSG00000032011	thymus cell antigen 1, theta [Source:MGI Symbol;Acc:MGI:98747]	Thy1	-0.0468923	-0.0917598	-0.0479334	-0.0760834	-1.15181	-0.0233654	0.657105	0.143214	0.720259	0.0672558	0.0594058	0.0230107	-0.343605	0.443165	-0.305913	0	1
ENSMUSG00000027323	RAD51 recombinase [Source:MGI Symbol;Acc:MGI:97890]	Rad51	0.406899	0.129569	-0.360912	-0.647373	-1.02761	-0.128208	0.0838347	-0.0818052	0.167706	0.478289	0.498203	0.420133	0.443875	0.444512	0.0627557	0	1
ENSMUSG00000007891	cathepsin D [Source:MGI Symbol;Acc:MGI:88562]	Ctsd	-0.434929	0.233865	-0.958811	0.121965	-1.08148	0.150846	0.608041	0.21092	0.0527987	0.238523	0.523523	-0.0253833	0.582713	0.46494	-0.303749	0	1
ENSMUSG00000029866	Kell blood group [Source:MGI Symbol;Acc:MGI:1346053]	Kel							0.259919	0.173873	0.916612	0.843543	0.167402	-0.0110564	-1.17126	0.49783	0.366114	0	1
ENSMUSG00000025630	hypoxanthine guanine phosphoribosyl transferase [Source:MGI Symbol;Acc:MGI:96217]	Hprt	-0.277908	0.101555	-0.536251	-0.307456	-1.35085	0.234816	0.517267	0.313858	0.361959	-0.278958	-0.316121	-0.637869	-0.164535	0.527247	0.0591143	0	1
ENSMUSG00000031740	matrix metallopeptidase 2 [Source:MGI Symbol;Acc:MGI:97009]	Mmp2	-0.305308	0.258399	-0.091694	0.778742	-0.120036	0.567026	0.0887541	0.061672	-0.0735009	0.658813	0.40781	-0.258204	0.852442	0.581463	-1.12436	0	1
ENSMUSG00000024781	lysosomal acid lipase A [Source:MGI Symbol;Acc:MGI:96789]	Lipa	-0.24813	0.675222	-0.254561	-0.0841035	-1.6116	-0.359301	0.428444	-0.00349861	0.138808	0.138976	0.115869	-0.374768	-0.170858	0.5863	-0.623119	0	1
ENSMUSG00000022817	integrin beta 5 [Source:MGI Symbol;Acc:MGI:96614]	Itgb5	-0.449393	0.180398	-0.66515	-0.904973	-1.40977	-0.180938	-0.185827	0.1482	-0.522881	-0.479325	-0.517534	-0.714063	-0.249253	0.588536	0.417671	0	1
ENSMUSG00000030157	C-type lectin domain family 2, member d [Source:MGI Symbol;Acc:MGI:2135589]	Clec2d	-0.258333	0.0624442	-0.252356	-0.307328	-1.00198	-0.151062	0.172935	0.333297	0.450934	-0.0516495	-0.0397314	-0.151659	0.775776	0.756309	0.135769	0	1
ENSMUSG00000024087	cytochrome P450, family 1, subfamily b, polypeptide 1 [Source:MGI Symbol;Acc:MGI:88590]	Cyp1b1	-0.571872	0.267518	-0.944683	0.0519146	-1.35858	-0.0178921	0.668188	0.465058	0.241856	-0.0406966	-0.0069598	0.410475	0.575319	0.828056	0.0607083	0	1
ENSMUSG00000053113	suppressor of cytokine signaling 3 [Source:MGI Symbol;Acc:MGI:1201791]	Socs3	-0.50858	0.160771	0.126852	-0.709699	-0.774793	-1.05515	-0.22929	0.0689166	0.0385091	-0.158046	0.049354	-0.2463	-0.207873	0.835353	0.521818	0	1
ENSMUSG00000025588	N-acetyl transferase 1 [Source:MGI Symbol;Acc:MGI:97279]	Nat1											-1.49061	-0.167	-0.696833			0	1
ENSMUSG00000103290	immunoglobulin heavy variable V1-23 [Source:MGI Symbol;Acc:MGI:3815050]	Ighv1-23							0.64898	-0.210612	0.36073	0.54312	0.134447	-0.77879	-1.27809			0	1
ENSMUSG00000094051	immunoglobulin heavy variable 1-36 [Source:MGI Symbol;Acc:MGI:4439639]	Ighv1-36							-1.41771	0.667136	0.515758	0.768084						0	1
ENSMUSG00000004371	interleukin 11 [Source:MGI Symbol;Acc:MGI:107613]	Il11							0.659625	-1.11477	-0.37797	0.543071						0	1
ENSMUSG00000026622	NIMA (never in mitosis gene a)-related expressed kinase 2 [Source:MGI Symbol;Acc:MGI:109359]	Nek2	-0.877466	0.421626	-0.879873	0.577286	0.640036	0.407174	-0.805613	0.202589	0.413762	-0.0802064	-0.317386	0.44147	0.103396	-0.97438	-0.117683	0	0
ENSMUSG00000027962	vascular cell adhesion molecule 1 [Source:MGI Symbol;Acc:MGI:98926]	Vcam1	-0.342474	0.00895354	0.00360307	0.572625	-0.206986	0.221225	0.504208	-0.110087	-0.0386607	0.105943	0.24321	-0.0863341	0.253046	-0.901116	-0.963714	0	0
ENSMUSG00000047767	autophagy related 16-like 2 (S. cerevisiae) [Source:MGI Symbol;Acc:MGI:1920933]	Atg16l2	0.197397	-0.142243	0.103547	-0.552974	0.141521	-0.535318	-0.436524	-0.464143	-0.690658	-0.421722	0.0536621	-0.186885	-0.0762395	-0.836572	-0.387316	0	0
ENSMUSG00000021707	dihydrofolate reductase [Source:MGI Symbol;Acc:MGI:94890]	Dhfr	0.146154	0.483872	-0.407174	0.178629	-0.142382	0.648494	0.583507	0.273232	0.773968	0.183306	0.0446736	0.194595	0.199073	-0.772637	-0.15214	0	0
ENSMUSG00000005672	KIT proto-oncogene receptor tyrosine kinase [Source:MGI Symbol;Acc:MGI:96677]	Kit	-0.230024	0.600372	0.22434	0.181028	-0.511505	0.0637487	-0.0764768	0.413364	0.0551907	-0.144136	-0.889436	0.238347	0.288605	-0.765194	-0.587612	0	0
ENSMUSG00000026496	poly (ADP-ribose) polymerase family, member 1 [Source:MGI Symbol;Acc:MGI:1340806]	Parp1	0.277798	0.862025	-0.234441	0.455764	0.297418	0.488141	0.414485	0.319526	0.42665	0.0993924	0.123368	0.719386	0.178782	-0.759004	-0.18965	0	0
ENSMUSG00000031004	antigen identified by monoclonal antibody Ki 67 [Source:MGI Symbol;Acc:MGI:106035]	Mki67	-0.527443	-0.515443	-0.24898	0.635434	0.802532	0.628513	-0.0496015	0.139659	0.665453	0.44664	0.0890314	0.335332	-0.119473	-0.758246	-0.694321	0	0
ENSMUSG00000035765	dymeclin [Source:MGI Symbol;Acc:MGI:1918480]	Dym	-0.186627	0.803385	0.15893	0.30701	-0.538897	0.133503	0.164135	-0.171045	0.490057	0.3588	-0.841257	-0.179419	0.0889502	-0.743406	-0.163597	0	0
ENSMUSG00000024590	lamin B1 [Source:MGI Symbol;Acc:MGI:96795]	Lmnb1	-0.542959	0.12565	-0.420618	0.188014	0.247491	-0.0404956	-0.595495	0.413146	0.722998	0.0230828	0.35565	0.730468	-0.00687121	-0.721592	-0.138499	0	0
ENSMUSG00000090113	NHL repeat containing 4 [Source:MGI Symbol;Acc:MGI:3687200]	Nhlrc4	-0.270004	0.974386	0.227941	-0.191763	-0.459723	-0.571939	-0.0232843	-0.242356	0.737201	0.938958	0.292555	0.706457	0.451946	-0.680323	-0.432543	0	0
ENSMUSG00000036768	kinesin family member 15 [Source:MGI Symbol;Acc:MGI:1098258]	Kif15	-0.399692	-0.699822	0.0403652	-0.198376	0.348527	-0.349761	0.106555	-0.252972	-0.236975	-0.130677	-0.605826	-0.831791	-0.492236	-0.66272	-0.339699	0	0
ENSMUSG00000032126	hydroxymethylbilane synthase [Source:MGI Symbol;Acc:MGI:96112]	Hmbs	-0.341952	-0.202955	-0.384243	-0.139843	0.594196	0.4728	-0.0727609	-0.0357021	0.41782	0.0627045	-0.575154	-0.743986	-0.875991	-0.662071	-0.52108	0	0
ENSMUSG00000026028	trafficking protein, kinesin binding 2 [Source:MGI Symbol;Acc:MGI:1918077]	Trak2	-0.619295	-0.0441942	-0.391685	0.770705	-0.358936	-0.101359	0.566521	0.743572	0.960528	0.636748	0.161496	0.102641	0.0851663	-0.656619	-0.383841	0	0
ENSMUSG00000020974	polymerase (DNA directed), epsilon 2 (p59 subunit) [Source:MGI Symbol;Acc:MGI:1197514]	Pole2	0.697512	-0.322809	0.295702	-0.454305	0.288679	-0.469857	-0.165478	-0.118957	-0.455747	-0.117994	-0.579828	-0.258508	-0.573813	-0.623662	-0.122754	0	0
ENSMUSG00000038943	protein regulator of cytokinesis 1 [Source:MGI Symbol;Acc:MGI:1858961]	Prc1	0.159664	-0.289703	0.166526	-0.48098	0.570562	-0.0204296	-0.304273	-0.250905	-0.289473	-0.274797	-0.159231	0.0247222	-0.0934862	-0.619402	-0.228649	0	0
ENSMUSG00000023953	polymerase (DNA directed), eta (RAD 30 related) [Source:MGI Symbol;Acc:MGI:1891457]	Polh	-0.692058	-0.924522	-0.672432	-0.733792	-0.329394	-0.234183	-0.349932	-0.196312	0.118265	0.0538425	-0.484625	-0.558887	-0.53171	-0.617303	-0.0582458	0	0
ENSMUSG00000055612	cell division cycle associated 7 [Source:MGI Symbol;Acc:MGI:1914203]	Cdca7	0.0677218	0.130044	-0.175683	-0.93748	-0.641064	-0.623397	0.903142	0.794486	0.8567	-0.312084	-0.369676	-0.353973	-0.596878	-0.600877	-0.156093	0	0
ENSMUSG00000038252	non-SMC condensin I complex, subunit D2 [Source:MGI Symbol;Acc:MGI:1915548]	Ncapd2	0.0600651	0.30946	0.116823	-0.36983	0.0930355	0.0934118	0.378945	0.273041	0.807821	0.363294	-0.561749	-0.0734679	0.0959083	-0.598525	-0.237897	0	0
ENSMUSG00000029415	SDA1 domain containing 1 [Source:MGI Symbol;Acc:MGI:2140779]	Sdad1	-0.468723	0.0631738	-0.567593	0.153857	-0.113056	-0.10416	-0.152518	0.511405	0.24167	0.0887716	-0.202512	0.333443	0.741944	-0.596628	-0.552984	0	0
ENSMUSG00000058794	nuclear factor, erythroid derived 2 [Source:MGI Symbol;Acc:MGI:97308]	Nfe2	0.0949045	-0.343397	-0.159729	-0.573327	-0.273311	0.202946	-0.552121	-0.423138	-0.109223	-0.110825	-0.0919557	-0.193896	-0.336831	-0.569997	-0.296328	0	0
ENSMUSG00000026355	minichromosome maintenance complex component 6 [Source:MGI Symbol;Acc:MGI:1298227]	Mcm6	-0.329278	0.510274	-0.45938	-0.343461	-0.548429	-0.205688	0.37031	0.426893	0.963266	0.421397	-0.00119214	0.114282	0.509475	-0.548532	-0.212051	0	0
ENSMUSG00000075289	carnosine synthase 1 [Source:MGI Symbol;Acc:MGI:2147595]	Carns1	0.213201	0.321352	0.628617	0.319475	0.643637	0.664332	0.631397	0.0686372	0.136417	0.281229	0.442328	0.602676	-0.0190972	-0.545963	-0.386875	0	0
ENSMUSG00000030774	p21 (RAC1) activated kinase 1 [Source:MGI Symbol;Acc:MGI:1339975]	Pak1	-0.140803	0.699742	0.0319566	-0.06193	-0.835517	-0.00233441	-0.0964831	0.249252	-0.340731	0.867399	0.299156	0.0191276	0.655419	-0.535081	-0.0588673	0	0
ENSMUSG00000027405	NOP56 ribonucleoprotein [Source:MGI Symbol;Acc:MGI:1914384]	Nop56	-0.57071	-0.125118	-0.25523	-0.586562	-0.34307	-0.498413	0.225771	0.329483	0.269717	0.160249	0.0227819	0.194543	-0.0709373	-0.513117	-0.0650759	0	0
ENSMUSG00000020309	ChaC, cation transport regulator 2 [Source:MGI Symbol;Acc:MGI:1915294]	Chac2	0.19027	-0.106278	-0.221296	-0.386781	0.332938	-0.190653	0.0712825	0.0465768	0.0133062	-0.130123	-0.779204	-0.090669	-0.575084	-0.483538	-0.0790763	0	0
ENSMUSG00000024081	CCAAT/enhancer binding protein zeta [Source:MGI Symbol;Acc:MGI:109386]	Cebpz	-0.0419058	0.359	-0.181566	-0.0466417	-0.205152	0.0369056	0.799318	0.395199	0.633772	0.62354	-0.310398	-0.199417	-0.0610144	-0.458899	0.0215308	0	0
ENSMUSG00000038047	HAUS augmin-like complex, subunit 6 [Source:MGI Symbol;Acc:MGI:1923389]	Haus6	-0.391246	-0.554515	-0.405453	-0.484635	-0.118394	-0.367023	-0.279863	-0.454273	-0.00346728	-0.000125727	-0.290155	-0.417181	-0.0646738	-0.457586	-0.192242	0	0
ENSMUSG00000034349	structural maintenance of chromosomes 4 [Source:MGI Symbol;Acc:MGI:1917349]	Smc4	-0.758102	-0.281066	-0.642149	-0.0218899	0.145053	0.261164	0.0308382	0.72796	0.936027	0.456648	-0.103885	-0.153278	-0.0901695	-0.444701	-0.189633	0	0
ENSMUSG00000020340	cytoplasmic FMR1 interacting protein 2 [Source:MGI Symbol;Acc:MGI:1924134]	Cyfip2	-0.289997	0.0425751	-0.588797	0.662685	0.124041	-0.441424	0.264619	0.534571	0.141689	-0.166737	0.2673	0.63746	0.255354	-0.441896	-0.0646937	0	0
ENSMUSG00000036158	prickle planar cell polarity protein 1 [Source:MGI Symbol;Acc:MGI:1916034]	Prickle1	-0.611024	-0.234617	-0.232845	-0.245338	-0.388112	-0.653904	-0.585217	-0.340602	-0.43934	-0.396493	-0.453076	-0.499055	-0.439931	-0.437624	-0.536795	0	0
ENSMUSG00000020932	glial fibrillary acidic protein [Source:MGI Symbol;Acc:MGI:95697]	Gfap	0.224078	-0.175036	0.452925	-0.390539	0.324003	-0.107728	0.105248	-0.162204	0.677378	0.762401	-0.0189869	0.0163563	0.435217	-0.428319	0.758795	0	0
ENSMUSG00000037628	cyclin-dependent kinase inhibitor 3 [Source:MGI Symbol;Acc:MGI:1919641]	Cdkn3	-0.422979	-0.706598	-0.493125	-0.543949	0.0519713	-0.504001	-0.573566	-0.850927	-0.371488	-0.333613	-0.966426	-0.715823	-0.965862	-0.418382	-0.664903	0	0
ENSMUSG00000030707	coronin, actin binding protein 1A [Source:MGI Symbol;Acc:MGI:1345961]	Coro1a	-0.116807	0.130571	-0.439527	0.0800778	-0.120228	-0.288545	0.448092	0.767687	0.536261	0.256999	0.280311	0.160539	0.0126934	-0.41094	-0.682406	0	0
ENSMUSG00000032103	pseudouridine synthase 3 [Source:MGI Symbol;Acc:MGI:1914299]	Pus3	0.282643	-0.424578	-0.30017	0.120171	0.608292	-0.25928	-0.0659575	-0.0148101	-0.0829457	0.0679131	-0.358067	-0.181501	-0.438791	-0.404502	-0.281317	0	0
ENSMUSG00000018920	chemokine (C-X-C motif) ligand 16 [Source:MGI Symbol;Acc:MGI:1932682]	Cxcl16	0.0115801	0.422969	0.0956756	0.226328	-0.0661454	-0.3633	0.0228593	0.0448689	-0.0270993	-0.175811	0.0310812	0.175633	0.297981	-0.389772	-0.296406	0	0
ENSMUSG00000025395	DNA primase, p49 subunit [Source:MGI Symbol;Acc:MGI:97757]	Prim1	-0.333317	0.509239	0.318432	-0.670636	-0.706968	-0.115561	0.231116	0.556359	0.908968	0.916728	-0.408847	-0.508546	-0.121715	-0.389765	-0.306803	0	0
ENSMUSG00000041147	breast cancer 2, early onset [Source:MGI Symbol;Acc:MGI:109337]	Brca2	0.258189	-0.322273	-0.248179	-0.104874	-0.280839	-0.890397	-0.0878004	-0.238714	-0.387292	-0.365698	0.382119	0.0899899	0.328278	-0.387416	-0.468215	0	0
ENSMUSG00000028587	origin recognition complex, subunit 1 [Source:MGI Symbol;Acc:MGI:1328337]	Orc1	-0.399464	-0.452857	-0.203136	0.0775537	0.33223	-0.691196	-0.527373	-0.449157	-0.694548	-0.473158	-0.701571	-0.280588	-0.555188	-0.383624	-0.428983	0	0
ENSMUSG00000022562	5-oxoprolinase (ATP-hydrolysing) [Source:MGI Symbol;Acc:MGI:1922725]	Oplah	-0.156038	0.0149599	-0.235159	0.125408	-0.17659	-0.367722	-0.238658	0.166542	0.0491457	-0.219198	0.282215	-0.168921	-0.193036	-0.368125	-0.389394	0	0
ENSMUSG00000030609	apoptosis enhancing nuclease [Source:MGI Symbol;Acc:MGI:1915298]	Aen	0.611518	0.659372	0.969599	-0.191477	-0.273569	-0.557605	0.0286306	-0.221801	-0.033303	0.163611	-0.153548	-0.0635657	0.25376	-0.362273	-0.292954	0	0
ENSMUSG00000005370	mutS homolog 6 [Source:MGI Symbol;Acc:MGI:1343961]	Msh6	-0.686973	-0.733612	-0.521429	-0.691532	-0.524701	-0.492904	-0.373332	-0.546027	-0.488456	-0.405564	-0.236337	-0.519129	-0.330493	-0.354337	-0.673855	0	0
ENSMUSG00000044080	S100 calcium binding protein A1 [Source:MGI Symbol;Acc:MGI:1338917]	S100a1	-0.386134	0.167435	-0.0693906	-0.585573	-0.753084	-0.0826104	-0.510955	-0.30891	0.0425948	0.0494352	-0.989975	-0.623612	-0.0509967	-0.342927	-0.672081	0	0
ENSMUSG00000027009	integrin alpha 4 [Source:MGI Symbol;Acc:MGI:96603]	Itga4	0.382896	0.254904	0.119747	0.0293904	0.349067	-0.408366	0.0695773	0.166209	0.0897129	0.0210393	0.0501344	0.174072	0.170877	-0.334984	-0.489113	0	0
ENSMUSG00000030677	kinesin family member 22 [Source:MGI Symbol;Acc:MGI:109233]	Kif22	0.266946	-0.269348	-0.0343433	-0.0812034	0.586024	-0.291182	-0.309056	-0.021883	-0.0560112	-0.256738	-0.15284	-0.285481	-0.582518	-0.327315	-0.185822	0	0
ENSMUSG00000024079	eukaryotic translation initiation factor 2-alpha kinase 2 [Source:MGI Symbol;Acc:MGI:1353449]	Eif2ak2	0.118096	0.345594	0.196837	0.19185	-0.275083	0.190502	-0.346429	-0.332136	-0.473598	-0.694571	-0.466303	-0.311934	-0.732738	-0.30685	-0.200385	0	0
ENSMUSG00000024660	inner centromere protein [Source:MGI Symbol;Acc:MGI:1313288]	Incenp	-0.293826	-0.0889977	-0.186701	0.87459	0.830028	0.544672	0.0232881	0.354538	0.559624	0.455033	-0.109267	0.573483	-0.406386	-0.304614	-0.3547	0	0
ENSMUSG00000021485	Max dimerization protein 3 [Source:MGI Symbol;Acc:MGI:104987]	Mxd3	0.0869671	-0.0728322	-0.348661	-0.0795132	-0.693436	-0.0673582	0.0774799	0.414335	0.452345	0.254955	0.468528	0.127919	-0.102484	-0.303918	-0.680822	0	0
ENSMUSG00000025239	LIM domains containing 1 [Source:MGI Symbol;Acc:MGI:1352502]	Limd1	-0.350426	0.451847	-0.654404	0.514826	0.0839893	-0.128323	-0.220633	0.167961	-0.00719155	0.0317596	-0.411046	0.481326	0.457646	-0.303406	0.00370007	0	0
ENSMUSG00000005233	SPC25, NDC80 kinetochore complex component, homolog (S. cerevisiae) [Source:MGI Symbol;Acc:MGI:1913692]	Spc25	0.363055	-0.179812	-0.0635574	-0.292402	0.618786	-0.560759	0.0571324	-0.282117	-0.0987518	-0.0304588	-0.121855	-0.680923	-0.397041	-0.302881	-0.298988	0	0
ENSMUSG00000047793	sushi, nidogen and EGF-like domains 1 [Source:MGI Symbol;Acc:MGI:3045960]	Sned1	-0.226539	-0.0848228	-0.145272	0.0764941	0.736905	-0.0188913	-0.436293	-0.412828	-0.436642	-0.287756	-0.23346	-0.237207	-0.425338	-0.296222	-0.172247	0	0
ENSMUSG00000021811	DnaJ heat shock protein family (Hsp40) member C9 [Source:MGI Symbol;Acc:MGI:1915326]	Dnajc9	-0.158211	0.0622488	-0.286976	-0.207563	-0.393465	-0.0676572	0.0501613	0.537779	0.491084	0.0466268	-0.00648127	-0.224093	-0.15583	-0.278145	0.0676056	0	0
ENSMUSG00000020525	protein phosphatase 1D magnesium-dependent, delta isoform [Source:MGI Symbol;Acc:MGI:1858214]	Ppm1d	-0.355091	0.391189	-0.420426	-0.283666	-0.314778	0.314453	0.280612	0.0999417	0.528982	-0.18812	0.365223	0.0791371	0.305439	-0.26975	-0.0101489	0	0
ENSMUSG00000026036	Ngg1 interacting factor 3-like 1 (S. pombe) [Source:MGI Symbol;Acc:MGI:1929485]	Nif3l1	0.114986	-0.162768	-0.022119	-0.28377	-0.284801	-0.0441798	-0.290175	-0.182946	0.132421	0.0722669	-0.0254963	0.021597	-0.204425	-0.268828	-0.178142	0	0
ENSMUSG00000027715	cyclin A2 [Source:MGI Symbol;Acc:MGI:108069]	Ccna2	0.396976	-0.184773	-0.0530032	-0.663962	-0.7323	-0.197163	0.157046	0.317795	0.414852	0.197776	0.336411	0.0658957	0.147415	-0.267807	-0.34495	0	0
ENSMUSG00000033762	RecQ protein-like 4 [Source:MGI Symbol;Acc:MGI:1931028]	Recql4	0.324432	0.0503833	0.116736	-0.272441	-0.100647	0.0993725	-0.213879	-0.00932938	-0.0391823	-0.000244653	0.306592	0.242148	-0.368214	-0.26498	0.224924	0	0
ENSMUSG00000025357	diacylglycerol kinase, alpha [Source:MGI Symbol;Acc:MGI:102952]	Dgka	-0.236018	0.468657	0.149765	0.252346	-0.322744	0.079854	0.272669	0.950624	0.641018	-0.0595224	-0.131766	0.0357476	-0.00996595	-0.260604	0.213595	0	0
ENSMUSG00000024965	fermitin family member 3 [Source:MGI Symbol;Acc:MGI:2147790]	Fermt3	0.293612	-0.0652353	0.104087	-0.283747	0.522081	0.0212744	-0.0809602	-0.0227624	-0.190082	-0.17949	0.28431	0.255711	-0.0350373	-0.253351	-0.04304	0	0
ENSMUSG00000030107	ubiquitin specific peptidase 18 [Source:MGI Symbol;Acc:MGI:1344364]	Usp18	0.231667	-0.035009	0.211678	-0.313157	0.0451568	-0.184795	-0.174671	0.025321	-0.205844	-0.0406687	-0.219189	0.0630928	-0.192393	-0.252669	0.152348	0	0
ENSMUSG00000020184	transformed mouse 3T3 cell double minute 2 [Source:MGI Symbol;Acc:MGI:96952]	Mdm2	-0.184603	-0.209776	-0.097788	0.885143	0.0465929	0.460333	0.544064	0.52815	0.0253051	0.295983	0.00485912	-0.0390702	0.163295	-0.244006	0.310416	0	0
ENSMUSG00000031403	dyskeratosis congenita 1, dyskerin [Source:MGI Symbol;Acc:MGI:1861727]	Dkc1	-0.530937	-0.61419	-0.661691	-0.351885	-0.118905	-0.269067	-0.507384	-0.746446	-0.191333	-0.208293	-0.362313	-0.820878	-0.742062	-0.241479	-0.400464	0	0
ENSMUSG00000037405	intercellular adhesion molecule 1 [Source:MGI Symbol;Acc:MGI:96392]	Icam1	-0.371031	0.542302	0.416117	0.829599	-0.139522	-0.0283473	0.47976	0.471428	0.50517	0.302534	0.492752	0.581386	0.823113	-0.240631	-0.571177	0	0
ENSMUSG00000071089	tripartite motif-containing 75 [Source:MGI Symbol;Acc:MGI:2685640]	Trim75	-0.0430515	-0.385919	0.349629	-0.248735	0.179767	-0.773501	0.147528	-0.590436	-0.143197	0.275995	-0.85501	-0.553103	-0.610447	-0.232048	-0.379624	0	0
ENSMUSG00000027883	G-protein signalling modulator 2 (AGS3-like, C. elegans) [Source:MGI Symbol;Acc:MGI:1923373]	Gpsm2	0.295823	-0.0828317	0.0573431	-0.461825	-0.750418	-0.189212	0.0247505	0.0338634	0.279387	-0.0160363	0.135842	-0.0773308	-0.0715354	-0.232032	-0.108913	0	0
ENSMUSG00000070348	cyclin D1 [Source:MGI Symbol;Acc:MGI:88313]	Ccnd1	-0.0752195	0.0643965	0.0150079	0.122399	-0.208349	-0.0823483	-0.404233	-0.424129	-0.320771	-0.147912	0.096999	-0.26038	-0.366005	-0.22899	-0.0871437	0	0
ENSMUSG00000027306	nucleolar and spindle associated protein 1 [Source:MGI Symbol;Acc:MGI:2675669]	Nusap1	0.0697274	-0.53048	-0.116529	-0.380499	-0.0259838	0.112313	0.242995	0.253233	0.470893	0.364802	0.0644112	-0.0244685	-0.131506	-0.226584	0.0239974	0	0
ENSMUSG00000031078	cortactin [Source:MGI Symbol;Acc:MGI:99695]	Cttn	-0.693698	-0.0640117	-0.377541	0.202656	0.388689	0.234588	0.415496	0.857035	0.244937	0.93477	0.485332	-0.13107	0.0408965	-0.211484	-0.192279	0	0
ENSMUSG00000039231	suppressor of variegation 3-9 1 [Source:MGI Symbol;Acc:MGI:1099440]	Suv39h1	-0.494669	-0.264997	-0.412226	0.898226	0.100271	0.658751	0.15914	0.403362	0.828431	0.440819	0.106735	-0.048183	0.360432	-0.210454	0.337136	0	0
ENSMUSG00000027544	nuclear factor of activated T cells, cytoplasmic, calcineurin dependent 2 [Source:MGI Symbol;Acc:MGI:102463]	Nfatc2	0.0165211	0.642592	-0.403522	0.521651	-0.358501	-0.0225441	0.485406	0.269586	0.233217	0.219849	-0.535476	-0.265839	0.0126801	-0.209434	-0.359158	0	0
ENSMUSG00000026755	actin related protein 2/3 complex, subunit 5-like [Source:MGI Symbol;Acc:MGI:1921442]	Arpc5l	-0.122595	-0.178334	-0.0631834	-0.352503	-0.162702	-0.10794	0.0111829	-0.0611502	0.212559	0.15428	-0.204015	-0.422048	-0.431455	-0.208667	-0.297598	0	0
ENSMUSG00000019961	thymopoietin [Source:MGI Symbol;Acc:MGI:106920]	Tmpo	-0.288533	0.286257	-0.0825242	0.0229531	-0.191542	0.398803	0.454387	0.45725	0.633845	0.323105	0.305062	0.0716057	-0.0168804	-0.202212	-0.0230306	0	0
ENSMUSG00000032350	glutamate-cysteine ligase, catalytic subunit [Source:MGI Symbol;Acc:MGI:104990]	Gclc	-0.103659	0.525822	0.106971	-0.0647136	-0.79575	-0.594517	-0.562165	0.496109	0.559493	0.17045	0.422111	0.470019	0.679892	-0.20122	0.214637	0	0
ENSMUSG00000023572	cyclin D-type binding-protein 1 [Source:MGI Symbol;Acc:MGI:109595]	Ccndbp1	-0.457875	0.0460865	0.136694	0.0713037	-0.491312	0.0944519	0.844229	0.563907	0.45429	0.345892	0.122418	-0.183005	0.15715	-0.196731	0.134202	0	0
ENSMUSG00000000861	B cell CLL/lymphoma 11A (zinc finger protein) [Source:MGI Symbol;Acc:MGI:106190]	Bcl11a	-0.0858653	0.374915	0.558735	-0.0955278	0.0968827	0.465422	0.190099	0.475032	0.422347	0.152762	-0.835889	0.901611	0.692578	-0.196466	0.321328	0	0
ENSMUSG00000004100	peter pan homolog [Source:MGI Symbol;Acc:MGI:2178445]	Ppan	0.175126	0.309912	-0.303924	0.513232	-0.187046	0.164496	0.175192	-0.0440567	0.535312	-0.0933924	0.782211	0.427747	0.792736	-0.192144	0.149569	0	0
ENSMUSG00000060519	torsin family 3, member A [Source:MGI Symbol;Acc:MGI:1353652]	Tor3a	0.0388159	0.00644178	0.226976	-0.44848	-0.166831	-0.359967	-0.521741	-0.578558	-0.724945	-0.536807	0.0570116	-0.185553	-0.324038	-0.184983	-0.179792	0	0
ENSMUSG00000036202	replication timing regulatory factor 1 [Source:MGI Symbol;Acc:MGI:1098622]	Rif1	-0.18379	0.60063	0.261204	0.0120888	0.202743	-0.068641	0.16553	0.705083	0.628707	0.654808	-0.0330862	-0.0234456	0.25508	-0.182805	0.165058	0	0
ENSMUSG00000025656	CDC42 guanine nucleotide exchange factor (GEF) 9 [Source:MGI Symbol;Acc:MGI:2442233]	Arhgef9	0.26195	0.313477	-0.80445	0.715147	-0.371316	0.404264	0.487386	-0.551809	0.465661	0.693658	0.00385622	-0.133929	-0.338828	-0.177834	-0.260292	0	0
ENSMUSG00000041133	structural maintenance of chromosomes 1A [Source:MGI Symbol;Acc:MGI:1344345]	Smc1a	-0.296772	0.17424	-0.341229	0.153431	-0.00911321	0.0780617	0.520012	0.682292	0.657339	0.584753	0.179985	0.642667	0.331355	-0.171835	-0.361813	0	0
ENSMUSG00000022292	ribonucleotide reductase M2 B (TP53 inducible) [Source:MGI Symbol;Acc:MGI:2155865]	Rrm2b	-0.405805	0.879912	0.854637	-0.426987	-0.860008	-0.279037	0.357432	0.227879	0.309318	-0.180232	-0.272456	0.714751	0.175203	-0.166176	0.630753	0	0
ENSMUSG00000051212	G protein-coupled receptor 183 [Source:MGI Symbol;Acc:MGI:2442034]	Gpr183	0.273642	-0.142259	0.393991	-0.295033	0.937854	-0.312701	0.0497514	0.0906602	-0.135917	-0.140015	-0.0339523	0.149819	-0.196206	-0.163398	0.0419856	0	0
ENSMUSG00000029730	minichromosome maintenance complex component 7 [Source:MGI Symbol;Acc:MGI:1298398]	Mcm7	0.471159	0.324779	0.286068	0.00784395	0.259307	-0.100496	-0.188687	0.131338	-0.0131564	0.0707586	0.243032	0.132146	0.0803252	-0.16176	-0.206003	0	0
ENSMUSG00000028312	structural maintenance of chromosomes 2 [Source:MGI Symbol;Acc:MGI:106067]	Smc2	-0.826852	-0.624829	-0.430226	-0.0984932	0.0379768	-0.210576	-0.510493	0.867746	0.974415	0.390036	0.503868	-0.0922079	-0.0660062	-0.160287	-0.232652	0	0
ENSMUSG00000028820	splicing factor proline/glutamine rich (polypyrimidine tract binding protein associated) [Source:MGI Symbol;Acc:MGI:1918764]	Sfpq	-0.240489	0.392472	-0.131189	0.119056	0.652656	-0.0576061	0.0775598	0.698907	0.632261	0.312819	-0.0632978	0.426721	0.126265	-0.155496	0.411824	0	0
ENSMUSG00000059323	tonsoku-like, DNA repair protein [Source:MGI Symbol;Acc:MGI:1919999]	Tonsl	0.313979	-0.125961	-0.051634	-0.33054	0.486945	0.28915	0.088487	0.0133712	-0.211171	0.0151344	0.122288	-0.6134	-0.109353	-0.155466	-0.655742	0	0
ENSMUSG00000027496	aurora kinase A [Source:MGI Symbol;Acc:MGI:894678]	Aurka	0.0503949	-0.0348028	0.318189	0.0612901	0.0606321	0.102415	-0.387219	-0.463126	0.170909	0.444457	0.561876	0.499314	0.597873	-0.154983	-0.0907719	0	0
ENSMUSG00000004880	lamin B receptor [Source:MGI Symbol;Acc:MGI:2138281]	Lbr	-0.196406	-0.168918	0.341594	-0.466295	-0.961115	-0.67493	0.0993026	0.44742	0.857359	0.650855	0.325822	-0.0660559	0.0995742	-0.153763	0.0552235	0	0
ENSMUSG00000029780	5'-nucleotidase, cytosolic III [Source:MGI Symbol;Acc:MGI:1927186]	Nt5c3	-0.132355	-0.0750848	-0.0985096	0.167824	-0.465032	-0.333836	0.736869	-0.172381	0.353982	0.15051	0.602835	0.15898	0.554152	-0.151126	-0.234454	0	0
ENSMUSG00000030341	tumor necrosis factor receptor superfamily, member 1a [Source:MGI Symbol;Acc:MGI:1314884]	Tnfrsf1a	-0.0666155	0.821035	-0.022566	-0.625167	-0.368609	-0.0332227	0.290962	0.124498	-0.394531	-0.20525	0.0201189	0.221012	0.26632	-0.150955	-0.0214642	0	0
ENSMUSG00000034248	solute carrier family 25, member 37 [Source:MGI Symbol;Acc:MGI:1914962]	Slc25a37	-0.0533859	0.784873	0.273642	-0.0341574	-0.123799	0.00444254	0.110907	0.159763	0.674536	0.179527	0.10201	0.0998432	0.599293	-0.14555	0.0865221	0	0
ENSMUSG00000015749	acidic (leucine-rich) nuclear phosphoprotein 32 family, member E [Source:MGI Symbol;Acc:MGI:1913721]	Anp32e	0.000497391	0.400495	0.04325	0.265896	0.272503	-0.157117	-0.473797	0.593739	0.909852	0.0206743	-0.0286482	0.419098	-0.113686	-0.140405	0.253081	0	0
ENSMUSG00000041997	tousled-like kinase 1 [Source:MGI Symbol;Acc:MGI:2441683]	Tlk1	-0.222213	-0.0701999	-0.315267	0.128254	-0.289553	-0.892217	0.613213	0.456843	0.454547	0.26217	-0.174873	0.0393139	-0.467844	-0.137145	-0.00641455	0	0
ENSMUSG00000001768	Ras and Rab interactor 2 [Source:MGI Symbol;Acc:MGI:1921280]	Rin2	-0.265205	0.36012	-0.165205	0.748467	0.198223	0.326861	0.307265	-0.439757	-0.0523973	-0.332378	-0.396715	-0.415401	0.32589	-0.134954	-0.0924485	0	0
ENSMUSG00000096210	H1 histone family, member 0 [Source:MGI Symbol;Acc:MGI:95893]	H1f0	-0.672586	0.245195	-0.26792	0.204728	-0.853612	-0.000289422	0.553868	-0.239327	-0.0191639	-0.0770606	0.497019	-0.0343177	0.652863	-0.131146	-0.161808	0	0
ENSMUSG00000032739	PML-RAR alpha-regulated adaptor molecule 1 [Source:MGI Symbol;Acc:MGI:3576625]	Pram1	-0.417988	-0.961046	-0.545199	-0.501811	0.13647	-0.414207	-0.66645	-0.850545	-0.591883	-0.666896	-0.772229	-0.584422	-0.820311	-0.127111	-0.237949	0	0
ENSMUSG00000017679	tocopherol (alpha) transfer protein-like [Source:MGI Symbol;Acc:MGI:1923330]	Ttpal	0.129405	-0.517781	-0.0636004	-0.231331	-0.040098	-0.269442	-0.290574	-0.699797	-0.473499	-0.325189	0.138205	-0.133769	-0.0672177	-0.122236	-0.0476385	0	0
ENSMUSG00000035042	chemokine (C-C motif) ligand 5 [Source:MGI Symbol;Acc:MGI:98262]	Ccl5	-0.0706497	-0.217043	0.0162923	0.168898	-0.330663	-0.455886	0.310821	0.7832	0.404356	-0.0224912	-0.914386	-0.263071	0.104141	-0.118823	0.463252	0	0
ENSMUSG00000021596	multiple C2 domains, transmembrane 1 [Source:MGI Symbol;Acc:MGI:1926021]	Mctp1	-0.274567	-0.725639	-0.397895	0.0121645	-0.412804	-0.0419342	-0.0909158	-0.981913	-0.396803	-0.287878	-0.792703	-0.933108	-0.655764	-0.117096	-0.424113	0	0
ENSMUSG00000025085	actin-binding LIM protein 1 [Source:MGI Symbol;Acc:MGI:1194500]	Ablim1	-0.318642	0.856751	0.213265	0.404617	0.370709	0.479474	-0.0252473	0.665443	0.484535	0.0692393	0.17056	0.0866909	0.222592	-0.111972	0.0339892	0	0
ENSMUSG00000031257	NADPH oxidase 1 [Source:MGI Symbol;Acc:MGI:2450016]	Nox1	0.149714	-0.2602	-0.190009	-0.563818	-0.747304	-0.293544	0.0614581	0.495836	0.829124	0.358368	0.0999707	-0.0414118	-0.125046	-0.10692	-0.0770531	0	0
ENSMUSG00000031591	N-acylsphingosine amidohydrolase 1 [Source:MGI Symbol;Acc:MGI:1277124]	Asah1	-0.220955	-0.163371	-0.028751	0.120597	-0.609117	0.0267341	-0.0570719	-0.385614	-0.26445	-0.224713	-0.456738	-0.412598	-0.333247	-0.106359	-0.489673	0	0
ENSMUSG00000036564	N-myc downstream regulated gene 4 [Source:MGI Symbol;Acc:MGI:2384590]	Ndrg4	-0.286429	-0.91262	0.172801	0.380189	-0.520031	-0.401027	-0.28182	-0.562697	0.0211516	0.385034	-0.176125	-0.164054	0.417207	-0.100216	-0.617846	0	0
ENSMUSG00000023951	vascular endothelial growth factor A [Source:MGI Symbol;Acc:MGI:103178]	Vegfa	-0.826341	0.0746898	-0.0245544	0.366331	0.777021	0.299865	0.37928	0.941411	0.65907	0.525485	-0.41921	0.299313	0.257954	-0.0872262	0.236259	0	0
ENSMUSG00000027399	interleukin 1 alpha [Source:MGI Symbol;Acc:MGI:96542]	Il1a	0.136446	0.0960533	0.219139	-0.873997	-0.543937	-0.969949	-0.485854	-0.760523	-0.142719	0.163235	-0.318936	0.0289713	0.212207	-0.0868123	0.0804192	0	0
ENSMUSG00000040033	signal transducer and activator of transcription 2 [Source:MGI Symbol;Acc:MGI:103039]	Stat2	-0.346429	0.368764	-0.329877	0.424809	0.532646	0.561298	0.727252	0.412797	0.76913	0.565742	-0.454338	0.0807306	0.329312	-0.0865306	-0.102857	0	0
ENSMUSG00000041187	protein kinase D2 [Source:MGI Symbol;Acc:MGI:2141917]	Prkd2	-0.212116	0.5982	-0.0262865	0.383382	0.508927	-0.292147	0.404814	0.329942	0.630287	0.430565	-0.00838014	0.526224	0.0555232	-0.0816047	0.444186	0	0
ENSMUSG00000026616	complement receptor 2 [Source:MGI Symbol;Acc:MGI:88489]	Cr2	-0.199208	-0.427395	-0.396516	0.57059	0.556407	0.0457928	-0.0336863	0.191911	0.0597212	-0.0663781	-0.670724	-0.213557	-0.466276	-0.0815843	-0.346242	0	0
ENSMUSG00000036390	growth arrest and DNA-damage-inducible 45 alpha [Source:MGI Symbol;Acc:MGI:107799]	Gadd45a	0.330081	0.0806291	-0.519467	-0.539739	-0.143874	-0.273307	0.310806	-0.0535182	0.230731	0.355471	0.608209	-0.0196102	0.143396	-0.0767217	-0.190728	0	0
ENSMUSG00000043940	WD repeat and FYVE domain containing 3 [Source:MGI Symbol;Acc:MGI:1096875]	Wdfy3	-0.172569	-0.107888	-0.241873	0.141422	0.635244	-0.247671	0.672852	-0.175947	0.023895	0.229614	0.617587	0.187509	0.342301	-0.0716889	-0.186142	0	0
ENSMUSG00000026748	plexin domain containing 2 [Source:MGI Symbol;Acc:MGI:1914698]	Plxdc2	0.0601686	0.687389	0.195052	0.79382	-0.783736	0.551769	0.894617	0.356477	-0.137227	0.675899	0.649683	-0.165797	0.169276	-0.0700336	0.0596672	0	0
ENSMUSG00000021461	Fanconi anemia, complementation group C [Source:MGI Symbol;Acc:MGI:95480]	Fancc	0.166843	-0.259475	0.0601944	-0.346379	0.523532	-0.172307	-0.215399	-0.501249	-0.57122	-0.302661	-0.226958	-0.360593	-0.323978	-0.0664459	-0.00721914	0	0
ENSMUSG00000025358	cyclin-dependent kinase 2 [Source:MGI Symbol;Acc:MGI:104772]	Cdk2	0.203799	0.618792	0.405116	-0.0190077	-0.189379	-0.290825	0.0340961	-0.433003	-0.273943	0.0224069	-0.365482	-0.0864251	0.164328	-0.0637144	-0.0081478	0	0
ENSMUSG00000032409	ataxia telangiectasia and Rad3 related [Source:MGI Symbol;Acc:MGI:108028]	Atr	-0.0616022	-0.254364	0.0661817	-0.312957	0.351611	-0.598197	-0.219428	-0.511353	-0.553529	-0.316803	-0.866946	-0.676519	-0.902148	-0.0593422	-0.0242015	0	0
ENSMUSG00000090272	myeloid nuclear differentiation antigen like [Source:MGI Symbol;Acc:MGI:3780953]	Mndal	0.0373618	0.463806	-0.156442	0.617275	-0.0310888	-0.624854	0.514091	0.592077	0.37304	0.25692	-0.0549864	0.331637	0.495109	-0.0567842	-0.284608	0	0
ENSMUSG00000028560	ubiquitin specific peptidase 1 [Source:MGI Symbol;Acc:MGI:2385198]	Usp1	-0.328008	-0.302672	-0.358663	-0.281937	0.274534	-0.337299	-0.270613	0.0683199	0.105357	-0.0632877	0.050746	-0.0884226	0.146932	-0.0519922	-0.00399596	0	0
ENSMUSG00000034614	phosphoinositide-3-kinase interacting protein 1 [Source:MGI Symbol;Acc:MGI:1917016]	Pik3ip1	0.0827239	-0.128775	-0.0766592	0.176834	0.308461	-0.111839	-0.00954466	0.00143552	-0.228815	-0.151991	-0.227346	-0.27718	-0.413059	-0.0508507	0.254274	0	0
ENSMUSG00000026104	signal transducer and activator of transcription 1 [Source:MGI Symbol;Acc:MGI:103063]	Stat1	-0.431771	0.343555	-0.314948	-0.541477	-0.756274	-0.35349	-0.0607948	0.877262	0.399536	-0.0946122	0.127826	0.347976	0.511196	-0.0462446	-0.0458414	0	0
ENSMUSG00000020124	ubiquitin specific peptidase 15 [Source:MGI Symbol;Acc:MGI:101857]	Usp15	-0.313942	0.431808	-0.409195	0.224845	-0.211652	0.109567	0.248153	0.663874	0.788598	0.446727	0.0452717	-0.265396	-0.1916	-0.0442597	0.137689	0	0
ENSMUSG00000036639	nudix (nucleoside diphosphate linked moiety X)-type motif 1 [Source:MGI Symbol;Acc:MGI:109280]	Nudt1	-0.424281	-0.385618	0.159754	0.255745	-0.239884	0.0555703	-0.12383	-0.356547	-0.382951	-0.278983	0.98963	-0.000397292	0.479728	-0.0433427	-0.879075	0	0
ENSMUSG00000037318	TRAF3 interacting protein 3 [Source:MGI Symbol;Acc:MGI:2441706]	Traf3ip3	0.272417	0.109006	0.0308233	-0.528572	-0.717853	-0.496753	-0.0227078	0.636324	0.0701418	0.0189252	0.0110499	0.185323	0.117744	-0.0427938	-0.237657	0	0
ENSMUSG00000045826	protein tyrosine phosphatase, receptor type, C polypeptide-associated protein [Source:MGI Symbol;Acc:MGI:97811]	Ptprcap	-0.203573	-0.128867	-0.624608	0.0459658	0.733583	0.0243511	0.414009	0.691007	0.373204	0.0487042	0.346849	-0.00817151	-0.321765	-0.0420037	-0.197679	0	0
ENSMUSG00000029763	exocyst complex component 4 [Source:MGI Symbol;Acc:MGI:1096376]	Exoc4	-0.352236	0.317596	-0.202979	0.448942	0.0771139	0.507577	0.747514	0.48248	0.226482	0.0191296	0.0784489	0.132562	0.210861	-0.0384707	-0.173775	0	0
ENSMUSG00000034708	granulin [Source:MGI Symbol;Acc:MGI:95832]	Grn	-0.631156	0.220463	-0.832133	0.308994	-0.207499	-0.134954	0.500756	-0.113306	0.028056	0.154375	0.31881	0.640855	0.398068	-0.0377678	-0.706556	0	0
ENSMUSG00000058056	palladin, cytoskeletal associated protein [Source:MGI Symbol;Acc:MGI:1919583]	Palld	-0.00903221	0.661072	0.465199	0.512324	0.397759	0.68761	0.656161	-0.0308268	-0.304754	0.344161	0.380674	0.183069	0.820976	-0.0244902	0.385198	0	0
ENSMUSG00000032591	macrophage stimulating 1 (hepatocyte growth factor-like) [Source:MGI Symbol;Acc:MGI:96080]	Mst1	0.447772	0.447409	0.791348	-0.260693	0.26891	-0.222297	-0.627824	0.347514	0.440311	0.446077	0.510139	0.767626	0.440576	-0.0199479	0.332914	0	0
ENSMUSG00000006301	transmembrane BAX inhibitor motif containing 1 [Source:MGI Symbol;Acc:MGI:1916910]	Tmbim1	0.104276	0.0129129	0.292829	0.0667872	0.276258	0.200368	-0.281479	-0.289018	-0.359709	-0.230986	-0.161516	-0.135657	-0.453371	-0.00905673	0.114703	0	0
ENSMUSG00000003779	kinesin family member 20A [Source:MGI Symbol;Acc:MGI:1201682]	Kif20a	0.250129	-0.192989	-0.0344955	-0.255241	-0.40114	-0.148995	-0.0995183	0.133047	0.24904	0.0267629	0.0316465	-0.0582175	-0.210305	-0.00389732	-0.0125804	0	0
ENSMUSG00000038425	polymerase (DNA directed), iota [Source:MGI Symbol;Acc:MGI:1347081]	Poli	0.64711	0.679684	0.264421	0.187737	-0.115534	0.170036	0.304147	0.170873	0.0663443	0.442987	-0.226615	0.290209	-0.350609	0.00115963	-0.119726	0	0
ENSMUSG00000040746	ring finger protein 167 [Source:MGI Symbol;Acc:MGI:1917760]	Rnf167	0.121782	0.11488	-0.0853219	0.0471041	0.352159	-0.0267461	-0.390119	-0.0694901	-0.292184	-0.215763	-0.285198	-0.030459	-0.429512	0.00479032	-0.0994616	0	0
ENSMUSG00000029246	phosphoribosyl pyrophosphate amidotransferase [Source:MGI Symbol;Acc:MGI:2387203]	Ppat	-0.216979	0.378417	-0.377267	0.735064	-0.281172	-0.0911024	0.20444	0.34537	0.425851	0.2153	-0.148376	-0.263437	0.196027	0.0189547	-0.00635148	0	0
ENSMUSG00000047832	cell division cycle associated 4 [Source:MGI Symbol;Acc:MGI:1919213]	Cdca4	-0.117862	-0.682579	-0.476882	0.0650649	-0.739659	-0.0849482	0.645479	0.358645	0.803179	0.744582	0.206633	-0.175442	-0.00543884	0.0218606	-0.14906	0	0
ENSMUSG00000059791	nurim (nuclear envelope membrane protein) [Source:MGI Symbol;Acc:MGI:2146855]	Nrm	0.379793	0.0263952	0.27409	0.558957	0.646868	0.387502	-0.399377	-0.0735337	-0.38507	-0.362688	0.433997	0.269129	0.587243	0.0263379	0.232114	0	0
ENSMUSG00000025856	platelet derived growth factor, alpha [Source:MGI Symbol;Acc:MGI:97527]	Pdgfa	-0.529729	-0.0145191	-0.164354	0.347683	0.268454	0.339916	0.205644	0.122405	-0.0605798	0.254216	0.055919	-0.0590208	0.57882	0.0266417	0.0330179	0	0
ENSMUSG00000062312	erb-b2 receptor tyrosine kinase 2 [Source:MGI Symbol;Acc:MGI:95410]	Erbb2	-0.750119	0.517477	-0.0355473	0.203333	-0.0170763	0.249767	-0.11075	-0.386882	-0.180326	-0.564894	-0.271303	-0.671489	0.139234	0.0304135	0.505746	0	0
ENSMUSG00000021548	cyclin H [Source:MGI Symbol;Acc:MGI:1913921]	Ccnh	0.132268	-0.369003	-0.18413	-0.348154	-0.143922	-0.0876311	-0.17267	-0.0455855	-0.0943446	-0.131125	-0.19803	-0.334219	-0.361588	0.0360352	-0.0798621	0	0
ENSMUSG00000070544	topoisomerase (DNA) I [Source:MGI Symbol;Acc:MGI:98788]	Top1	-0.501471	-0.443203	-0.438425	-0.78988	-0.772125	-0.471617	0.456046	0.514542	0.675808	0.494587	0.145597	0.208541	0.205593	0.0365508	0.061413	0	0
ENSMUSG00000032035	E26 avian leukemia oncogene 1, 5' domain [Source:MGI Symbol;Acc:MGI:95455]	Ets1	-0.0296199	0.554918	-0.141485	0.102827	-0.0510407	-0.615347	0.272053	0.716124	0.610983	0.248275	0.164371	0.177539	0.338412	0.039377	0.342467	0	0
ENSMUSG00000036023	poly (ADP-ribose) polymerase family, member 2 [Source:MGI Symbol;Acc:MGI:1341112]	Parp2	-0.152766	-0.596	0.00548755	-0.189519	0.564953	-0.0559304	0.195062	-0.167473	-0.486345	-0.383613	0.106513	0.251547	0.362276	0.0401529	-0.35178	0	0
ENSMUSG00000005871	APC, WNT signaling pathway regulator [Source:MGI Symbol;Acc:MGI:88039]	Apc	-0.274084	-0.0506486	-0.416922	0.141201	-0.352282	-0.140407	0.32133	0.41681	0.0960805	-0.159654	0.0494105	0.111185	0.119636	0.0438176	0.17351	0	0
ENSMUSG00000020326	cyclin G1 [Source:MGI Symbol;Acc:MGI:102890]	Ccng1	-0.336191	-0.260046	-0.340251	-0.50104	-0.937228	0.0396227	0.00508594	-0.118965	0.117251	-0.0340691	-0.62183	-0.601877	-0.0700402	0.0484423	0.388987	0	0
ENSMUSG00000035024	non-SMC condensin II complex, subunit D3 [Source:MGI Symbol;Acc:MGI:2142989]	Ncapd3	-0.389549	0.12786	-0.32906	0.21496	-0.179545	-0.00354743	0.451506	0.490916	0.82472	0.43894	0.180571	0.011094	-0.0491808	0.0600554	0.258773	0	0
ENSMUSG00000074698	casein kinase 2, alpha 1 polypeptide [Source:MGI Symbol;Acc:MGI:88543]	Csnk2a1	-0.703791	0.34176	-0.272166	0.442575	-0.549081	-0.11361	0.596053	0.579107	0.680765	0.824375	-0.294573	-0.246976	-0.233862	0.0610294	0.457366	0	0
ENSMUSG00000034485	uveal autoantigen with coiled-coil domains and ankyrin repeats [Source:MGI Symbol;Acc:MGI:1919815]	Uaca	-0.31081	0.461696	0.0406942	0.234235	-0.0537438	-0.0676179	0.889778	0.0584323	-0.290725	0.294087	-0.211749	0.545948	0.857874	0.0644158	-0.0733128	0	0
ENSMUSG00000057137	transmembrane protein 140 [Source:MGI Symbol;Acc:MGI:1915737]	Tmem140	0.0892906	-0.037396	0.0156618	0.219873	-0.0282353	0.028965	-0.0494159	-0.00167409	0.020926	0.171386	0.183408	-0.0532442	-0.0382868	0.0653054	-0.0196972	0	0
ENSMUSG00000031451	growth arrest specific 6 [Source:MGI Symbol;Acc:MGI:95660]	Gas6	-0.752774	0.116992	-0.360669	0.330672	-0.503491	-0.224926	0.561429	-0.00373948	-0.232103	-0.0710599	0.916336	-0.438004	0.507313	0.0680531	-0.828227	0	0
ENSMUSG00000035493	transforming growth factor, beta induced [Source:MGI Symbol;Acc:MGI:99959]	Tgfbi	-0.411173	0.21514	-0.546083	-0.120349	-0.926204	-0.226089	0.557222	0.229764	0.158334	0.343096	0.375131	-0.311135	0.802193	0.072372	-0.250972	0	0
ENSMUSG00000026737	phosphatidylinositol-5-phosphate 4-kinase, type II, alpha [Source:MGI Symbol;Acc:MGI:1298206]	Pip4k2a	0.160594	0.372389	-0.310063	-0.0365479	-0.234664	0.187029	0.00944117	0.52133	0.378267	0.513241	0.373019	0.265737	0.310486	0.0767319	-0.368083	0	0
ENSMUSG00000034573	protein tyrosine phosphatase, non-receptor type 13 [Source:MGI Symbol;Acc:MGI:103293]	Ptpn13	-0.228522	0.365613	0.190143	0.235615	0.277448	-0.236566	0.369621	0.0777089	0.0565675	-0.0373532	-0.105595	-0.319099	0.491743	0.0775339	0.498463	0	0
ENSMUSG00000030094	xeroderma pigmentosum, complementation group C [Source:MGI Symbol;Acc:MGI:103557]	Xpc	-0.246509	0.324102	0.0670734	0.65332	0.38285	-0.0779966	0.789532	-0.380892	0.0577341	-0.0835479	0.631436	0.286726	-0.123657	0.0833633	0.198218	0	0
ENSMUSG00000027602	microtubule-associated protein 1 light chain 3 alpha [Source:MGI Symbol;Acc:MGI:1915661]	Map1lc3a	0.252757	0.150536	-0.0378213	-0.285519	-0.600685	0.194233	-0.691964	-0.290932	-0.170566	-0.0405542	0.0948694	-0.230477	0.291003	0.0859454	-0.407735	0	0
ENSMUSG00000032688	MALT1 paracaspase [Source:MGI Symbol;Acc:MGI:2445027]	Malt1	0.343471	0.591025	0.0211083	-0.0302918	0.835131	0.546455	0.100615	0.454053	0.158479	-0.110221	-0.653751	0.17246	0.175151	0.0918299	0.338684	0	0
ENSMUSG00000021451	sema domain, immunoglobulin domain (Ig), transmembrane domain (TM) and short cytoplasmic domain, (semaphorin) 4D [Source:MGI Symbol;Acc:MGI:109244]	Sema4d	0.533949	0.0954177	0.7203	-0.222268	0.571048	0.119504	0.0863187	0.119581	0.118037	0.0725615	0.143263	0.294411	0.06999	0.0942457	0.321409	0	0
ENSMUSG00000032815	Fanconi anemia, complementation group A [Source:MGI Symbol;Acc:MGI:1341823]	Fanca	0.269459	-0.0389089	0.0488402	-0.054746	-0.122182	-0.0373563	-0.0830396	-0.0934078	-0.0759679	-0.0887909	0.268507	0.0378234	-0.0951921	0.0953221	0.0929315	0	0
ENSMUSG00000000751	replication protein A1 [Source:MGI Symbol;Acc:MGI:1915525]	Rpa1	0.0648689	0.466402	0.0205962	0.228589	-0.148369	0.204313	0.889962	0.339718	0.718166	0.698177	-0.299766	0.258872	0.580135	0.096398	0.440254	0	0
ENSMUSG00000026721	RAB GTPase activating protein 1-like [Source:MGI Symbol;Acc:MGI:1352507]	Rabgap1l	-0.136028	0.485243	0.112797	0.830167	-0.103921	-0.0895192	0.489715	0.355044	0.384591	0.190602	-0.351926	-0.0592161	0.0161434	0.101318	0.38905	0	0
ENSMUSG00000047037	non imprinted in Prader-Willi/Angelman syndrome 1 homolog (human) [Source:MGI Symbol;Acc:MGI:2442058]	Nipa1	0.261534	0.303174	0.1235	-0.0823093	-0.0878153	-0.149652	-0.193505	-0.426799	-0.181516	-0.077597	-0.0228525	-0.0145932	0.0732466	0.104503	0.172704	0	0
ENSMUSG00000029203	ubiquitin-conjugating enzyme E2K [Source:MGI Symbol;Acc:MGI:1858216]	Ube2k	-0.0176208	0.37823	-0.117898	0.0377735	-0.172914	-0.146066	0.754414	0.0039349	0.458216	0.0668098	-0.371745	-0.700503	-0.410398	0.107981	0.0944437	0	0
ENSMUSG00000021559	death associated protein kinase 1 [Source:MGI Symbol;Acc:MGI:1916885]	Dapk1	-0.403539	0.125231	-0.346394	-0.0919077	0.184205	0.245958	-0.192538	-0.610526	-0.067902	0.342637	-0.177865	-0.0141575	0.614235	0.113134	0.248122	0	0
ENSMUSG00000025498	interferon regulatory factor 7 [Source:MGI Symbol;Acc:MGI:1859212]	Irf7	-0.320299	-0.318746	-0.158117	-0.556019	0.0978869	-0.0458348	-0.391932	-0.403682	-0.154501	-0.287892	0.144274	-0.26275	-0.293467	0.114794	-0.106584	0	0
ENSMUSG00000021868	peptidylprolyl isomerase F (cyclophilin F) [Source:MGI Symbol;Acc:MGI:2145814]	Ppif	-0.228197	-0.971036	-0.75974	0.147519	-0.481144	0.0584609	0.663758	-0.227096	0.600575	0.231808	-0.060824	-0.115168	0.303756	0.120139	0.0224734	0	0
ENSMUSG00000011179	ornithine decarboxylase, structural 1 [Source:MGI Symbol;Acc:MGI:97402]	Odc1	0.128212	0.319298	-0.317659	0.409197	-0.337856	0.0375766	0.560576	0.380849	0.658331	0.15045	0.176365	0.217347	-0.288999	0.124943	-0.543185	0	0
ENSMUSG00000037905	Bri3 binding protein [Source:MGI Symbol;Acc:MGI:1924059]	Bri3bp	-0.496458	-0.0343394	-0.925308	-0.671554	-0.696014	-0.255452	0.850905	0.607033	0.686019	0.485577	-0.785251	-0.151485	0.758011	0.125065	-0.00394256	0	0
ENSMUSG00000004455	protein phosphatase 1 catalytic subunit gamma [Source:MGI Symbol;Acc:MGI:104872]	Ppp1cc	0.012206	0.625943	-0.16641	0.0680508	-0.380314	-0.0198226	0.13935	0.53836	0.565498	0.232774	0.0457693	0.110299	0.0551357	0.136267	-0.101193	0	0
ENSMUSG00000061607	mediator of DNA damage checkpoint 1 [Source:MGI Symbol;Acc:MGI:3525201]	Mdc1	-0.346684	0.877514	0.0238817	0.0116232	0.433499	0.212443	-0.209123	0.375568	0.261857	0.0266456	-0.302973	0.367511	0.0740524	0.136691	0.137392	0	0
ENSMUSG00000029470	purinergic receptor P2X, ligand-gated ion channel 4 [Source:MGI Symbol;Acc:MGI:1338859]	P2rx4	-0.229278	-0.580821	-0.162847	-0.298075	-0.342986	-0.126073	-0.272595	-0.251601	-0.398855	-0.200396	-0.0521432	0.309125	-0.0301993	0.141993	-0.266846	0	0
ENSMUSG00000029863	caspase 2 [Source:MGI Symbol;Acc:MGI:97295]	Casp2	-0.564908	0.0460974	-0.108958	-0.916137	-0.383873	-0.00417471	0.0644102	0.600511	0.271458	-0.756851	0.175579	0.299281	-0.263147	0.14557	-0.294623	0	0
ENSMUSG00000019558	solute carrier family 6 (neurotransmitter transporter, creatine), member 8 [Source:MGI Symbol;Acc:MGI:2147834]	Slc6a8	0.132269	-0.144134	0.257225	-0.451427	-0.291878	-0.128694	-0.709574	-0.841931	-0.771477	-0.969186	-0.342598	-0.221672	-0.489056	0.145664	0.0488116	0	0
ENSMUSG00000026020	NOP58 ribonucleoprotein [Source:MGI Symbol;Acc:MGI:1933184]	Nop58	-0.230726	0.259563	0.0397274	-0.318057	-0.785288	-0.140706	0.277585	0.620431	0.612945	0.284837	-0.165503	0.168968	-0.0287572	0.147755	-0.0506827	0	0
ENSMUSG00000041736	translocator protein [Source:MGI Symbol;Acc:MGI:88222]	Tspo	-0.0580545	0.813088	-0.0891239	-0.0247712	-0.513427	0.319345	-0.0530227	0.10839	-0.00644562	0.226598	0.178313	-0.163628	0.0193925	0.149182	0.310502	0	0
ENSMUSG00000003813	RAD23 homolog A, nucleotide excision repair protein [Source:MGI Symbol;Acc:MGI:105126]	Rad23a	0.450698	0.651922	0.0918735	0.121671	-0.260606	0.255896	0.214837	0.649796	0.734511	0.550681	0.800001	0.175895	0.37168	0.1498	-0.00657425	0	0
ENSMUSG00000039187	Fanconi anemia, complementation group I [Source:MGI Symbol;Acc:MGI:2384790]	Fanci	0.333152	-0.00651783	-0.0104087	-0.147856	-0.510206	-0.106109	0.135958	0.217221	0.299597	0.125672	0.0547882	-0.0294174	-0.226172	0.152847	-0.0293309	0	0
ENSMUSG00000060147	serine (or cysteine) peptidase inhibitor, clade B, member 6a [Source:MGI Symbol;Acc:MGI:103123]	Serpinb6a	0.59268	0.206858	0.109256	-0.553631	-0.849782	-0.258331	0.0613846	-0.294314	0.00139696	0.13332	0.75343	0.474251	0.864291	0.154929	-0.270265	0	0
ENSMUSG00000026348	amino carboxymuconate semialdehyde decarboxylase [Source:MGI Symbol;Acc:MGI:2386323]	Acmsd	0.14693	-0.615285	-0.54715	-0.37748	0.226441	0.024613	-0.409039	-0.543223	-0.335952	-0.0328414	-0.387183	-0.277545	-0.33858	0.163441	0.18461	0	0
ENSMUSG00000022797	transferrin receptor [Source:MGI Symbol;Acc:MGI:98822]	Tfrc	-0.744353	0.0550294	0.00779544	-0.501309	-0.576836	-0.394691	0.485004	0.328255	0.46082	0.632975	-0.0334641	0.0568215	0.140477	0.164796	0.249732	0	0
ENSMUSG00000038644	polymerase (DNA directed), delta 1, catalytic subunit [Source:MGI Symbol;Acc:MGI:97741]	Pold1	-0.400094	0.18198	-0.741306	0.173044	-0.129355	0.286962	-0.0615569	0.293024	0.00373365	0.066249	0.116372	0.834393	0.524656	0.168274	0.912807	0	0
ENSMUSG00000006456	RNA binding motif protein 14 [Source:MGI Symbol;Acc:MGI:1929092]	Rbm14	-0.678323	0.340869	-0.363475	0.405103	0.270244	0.136798	0.577354	0.660578	0.778602	0.268464	0.457925	0.788778	0.208705	0.172846	0.368007	0	0
ENSMUSG00000007659	BCL2-like 1 [Source:MGI Symbol;Acc:MGI:88139]	Bcl2l1	-0.110385	-0.0746672	0.225398	0.633081	-0.349101	0.00190644	0.344871	-0.29259	0.383037	0.370357	-0.34994	-0.202507	-0.139165	0.184725	0.503064	0	0
ENSMUSG00000025243	solute carrier family 6 (neurotransmitter transporter), member 20B [Source:MGI Symbol;Acc:MGI:1336891]	Slc6a20b	0.355902	-0.0875159	-0.14139	-0.894882	-0.874528	-0.384844	0.211768	0.247626	0.352658	0.102739	0.238265	-0.0160959	0.0642718	0.192024	-0.0535373	0	0
ENSMUSG00000021282	eukaryotic translation initiation factor 5 [Source:MGI Symbol;Acc:MGI:95309]	Eif5	-0.420489	0.0930644	-0.455846	-0.114426	-0.416722	-0.0756279	0.172165	0.713097	0.544055	0.226867	0.0480886	0.108903	0.175951	0.19717	0.156214	0	0
ENSMUSG00000041607	myelin basic protein [Source:MGI Symbol;Acc:MGI:96925]	Mbp	-0.270914	0.249261	-0.516807	0.103793	-0.0563872	-0.236611	0.322066	0.490724	0.754891	0.617068	-0.2259	-0.0922707	-0.31675	0.19949	0.043369	0	0
ENSMUSG00000028702	RAD54 like (S. cerevisiae) [Source:MGI Symbol;Acc:MGI:894697]	Rad54l	0.273635	0.31216	0.0111618	0.0892238	-0.413958	-0.051926	0.2151	0.383301	0.394217	0.330585	0.305156	0.00788448	0.174936	0.201516	-0.0547493	0	0
ENSMUSG00000044770	Scm polycomb group protein like 4 [Source:MGI Symbol;Acc:MGI:2446140]	Scml4	0.24442	0.0591819	-0.667098	0.434945	0.261922	0.331922	0.274286	0.969448	0.211773	-0.240004	-0.210428	-0.0383521	0.315312	0.208132	-0.330306	0	0
ENSMUSG00000021115	vaccinia related kinase 1 [Source:MGI Symbol;Acc:MGI:1261847]	Vrk1	-0.929219	0.0553115	-0.582041	0.490371	-0.443222	0.0192278	0.126377	0.522817	0.283744	0.0292687	0.227823	0.00736555	0.383709	0.213854	0.292567	0	0
ENSMUSG00000053641	DENN/MADD domain containing 4A [Source:MGI Symbol;Acc:MGI:2142979]	Dennd4a	0.0518264	0.11189	0.111359	-0.465102	0.225567	0.366152	0.209083	0.304584	0.619963	0.409734	-0.861901	-0.611899	0.110313	0.21673	-0.06594	0	0
ENSMUSG00000041642	kinesin family member 21B [Source:MGI Symbol;Acc:MGI:109234]	Kif21b	-0.203562	0.263484	-0.208842	0.106617	0.834728	0.552489	-0.230322	0.496343	0.154123	-0.175724	0.1218	0.308768	0.254908	0.219509	-0.102422	0	0
ENSMUSG00000033032	actin filament associated protein 1-like 1 [Source:MGI Symbol;Acc:MGI:2147199]	Afap1l1	-0.54236	0.554063	0.177454	0.499004	-0.368153	0.611953	0.775821	-0.0682503	0.198412	-0.427105	0.173029	-0.375744	0.0176864	0.224394	0.169325	0	0
ENSMUSG00000002109	damage specific DNA binding protein 2 [Source:MGI Symbol;Acc:MGI:1355314]	Ddb2	0.233051	-0.0866499	-0.27204	-0.175681	-0.454476	-0.351112	0.217718	-0.233115	-0.221582	0.256979	0.793351	0.644266	0.695081	0.227874	-0.415255	0	0
ENSMUSG00000024953	peroxiredoxin 5 [Source:MGI Symbol;Acc:MGI:1859821]	Prdx5	-0.0728016	0.462341	-0.346164	0.442133	-0.465114	0.252548	0.139399	0.614346	0.523058	0.595275	0.893602	0.236706	0.230339	0.231487	0.227069	0	0
ENSMUSG00000006310	zinc finger and BTB domain containing 32 [Source:MGI Symbol;Acc:MGI:1891838]	Zbtb32	-0.147877	-0.174532	-0.538414	-0.358666	0.181041	0.119854	-0.127812	-0.395911	-0.301845	-0.288396	0.219893	-0.276161	-0.282057	0.235653	0.283481	0	0
ENSMUSG00000006800	sulfatase 2 [Source:MGI Symbol;Acc:MGI:1919293]	Sulf2	0.0752159	0.0863647	-0.0895039	-0.0362263	0.0389709	-0.262757	-0.248794	-0.438487	-0.23332	-0.476186	-0.0459739	0.0471086	-0.17033	0.252411	-0.226003	0	0
ENSMUSG00000022812	glycogen synthase kinase 3 beta [Source:MGI Symbol;Acc:MGI:1861437]	Gsk3b	-0.91691	-0.0140782	-0.176551	0.223809	0.337496	0.158314	-0.0607699	-0.0253658	-0.0782763	0.107968	-0.322842	-0.0866653	0.234893	0.259029	0.597748	0	0
ENSMUSG00000040710	ST8 alpha-N-acetyl-neuraminide alpha-2,8-sialyltransferase 4 [Source:MGI Symbol;Acc:MGI:106018]	St8sia4	-0.259764	0.293415	-0.253528	0.672572	-0.587362	-0.302393	0.206124	0.148632	0.204565	-0.112996	-0.172963	-0.103081	0.66924	0.263266	-0.417139	0	0
ENSMUSG00000024097	serine/arginine-rich splicing factor 7 [Source:MGI Symbol;Acc:MGI:1926232]	Srsf7	-0.0291445	0.508643	-0.153392	-0.223132	-0.407723	-0.243526	0.196863	0.862109	0.631205	0.425118	0.0337102	-0.185808	0.243798	0.270325	0.343912	0	0
ENSMUSG00000040699	LIM domain containing 2 [Source:MGI Symbol;Acc:MGI:1915053]	Limd2	0.136451	0.0378409	0.0838607	0.29228	-0.107179	0.111238	0.138778	0.0283155	0.0306265	0.108905	0.709824	-0.0237422	0.323267	0.272181	-0.031748	0	0
ENSMUSG00000079484	phytanoyl-CoA dioxygenase domain containing 1 [Source:MGI Symbol;Acc:MGI:3612860]	Phyhd1	0.309985	-0.149022	-0.193972	0.263021	-0.651515	-0.168533	-0.281881	-0.347621	-0.473281	-0.402458	0.400517	0.0211979	0.153694	0.272891	-0.434172	0	0
ENSMUSG00000020614	family with sequence similarity 20, member A [Source:MGI Symbol;Acc:MGI:2388266]	Fam20a	-0.212328	-0.146359	-0.0547716	-0.241284	0.669772	-0.265598	-0.208397	-0.586702	-0.55228	-0.371984	-0.159932	0.262826	-0.0783752	0.289593	0.104136	0	0
ENSMUSG00000074272	carcinoembryonic antigen-related cell adhesion molecule 1 [Source:MGI Symbol;Acc:MGI:1347245]	Ceacam1	0.206448	-0.379357	-0.171951	-0.0810093	-0.687537	-0.127637	-0.285418	-0.707486	-0.29022	-0.455457	-0.139948	-0.114238	0.222027	0.290913	-0.333588	0	0
ENSMUSG00000074141	interleukin 4 induced 1 [Source:MGI Symbol;Acc:MGI:109552]	Il4i1	0.242623	-0.0529653	0.286377	0.280335	0.301162	0.183442	0.025611	0.161758	0.0390674	0.0209588	0.523798	0.134563	0.0986022	0.297028	0.0391008	0	0
ENSMUSG00000040331	NSE4 homolog A, SMC5-SMC6 complex component [Source:MGI Symbol;Acc:MGI:1915122]	Nsmce4a	-0.15794	0.863262	-0.281547	0.224238	-0.375592	0.576373	0.35837	0.244347	0.742588	0.319762	-0.257459	-0.380529	0.588203	0.304915	0.635991	0	0
ENSMUSG00000037419	endonuclease domain containing 1 [Source:MGI Symbol;Acc:MGI:1919196]	Endod1	-0.475476	0.0822708	-0.292318	0.219646	-0.661854	0.129482	0.298532	0.200262	0.999061	0.090162	-0.371715	-0.30807	-0.315286	0.311963	0.20911	0	0
ENSMUSG00000024151	mutS homolog 2 [Source:MGI Symbol;Acc:MGI:101816]	Msh2	-0.927989	-0.459024	-0.547419	-0.0137045	-0.0434649	-0.0415973	0.284621	0.0239671	0.825582	0.202745	0.29465	0.682953	0.798696	0.319222	0.699206	0	0
ENSMUSG00000042351	GRB2-related adaptor protein 2 [Source:MGI Symbol;Acc:MGI:1333842]	Grap2	-0.889058	0.308525	-0.757993	-0.107765	-0.39673	0.604244	0.422014	0.491569	0.443048	-0.0276965	-0.0674691	0.0343902	0.130358	0.322766	0.557774	0	0
ENSMUSG00000039501	zinc finger, NFX1-type containing 1 [Source:MGI Symbol;Acc:MGI:2138982]	Znfx1	-0.328438	0.113638	-0.576401	-0.43836	-0.369466	-0.428587	-0.261537	-0.085224	-0.0940832	0.0286804	0.367958	0.695812	0.589069	0.345998	0.134784	0	0
ENSMUSG00000026896	interferon induced with helicase C domain 1 [Source:MGI Symbol;Acc:MGI:1918836]	Ifih1	-0.103452	0.310537	-0.0496983	-0.0893318	-0.777459	-0.0292222	0.171024	0.22673	0.531487	0.358169	-0.108987	0.124389	0.532754	0.349449	-0.367347	0	0
ENSMUSG00000024778	Fas (TNF receptor superfamily member 6) [Source:MGI Symbol;Acc:MGI:95484]	Fas	0.184641	0.358176	0.104654	0.143918	-0.333385	0.362587	0.743044	0.915159	0.607108	-0.0697591	-0.0280785	-0.638118	-0.284323	0.353081	-0.129026	0	0
ENSMUSG00000028108	extracellular matrix protein 1 [Source:MGI Symbol;Acc:MGI:103060]	Ecm1	-0.235582	0.00501504	-0.627528	0.0660273	0.336275	0.719614	0.0367321	0.102315	-0.348026	0.181734	0.564235	0.200535	0.495545	0.367061	-0.259544	0	0
ENSMUSG00000064267	hydrogen voltage-gated channel 1 [Source:MGI Symbol;Acc:MGI:1921346]	Hvcn1	0.172749	0.187827	0.00287572	0.223341	0.285924	0.0830661	0.15738	0.305212	0.152635	0.0756087	0.450823	0.301517	0.119478	0.367071	0.241298	0	0
ENSMUSG00000045594	galactosidase, beta 1 [Source:MGI Symbol;Acc:MGI:88151]	Glb1	-0.0290548	0.931764	-0.0609053	0.634366	-0.481771	0.0783985	0.819032	0.262499	0.572891	0.0722967	0.245492	0.0605903	0.723179	0.367443	-0.263663	0	0
ENSMUSG00000020235	fizzy and cell division cycle 20 related 1 [Source:MGI Symbol;Acc:MGI:1926790]	Fzr1	-0.177882	-0.675851	-0.48902	-0.272914	0.0272636	-0.266941	-0.0479584	-0.357657	-0.0480189	0.0171748	0.468797	-0.121037	-0.122321	0.367918	0.105801	0	0
ENSMUSG00000061878	sphingosine kinase 1 [Source:MGI Symbol;Acc:MGI:1316649]	Sphk1	-0.0985655	0.292159	0.289276	-0.233234	0.11218	-0.183413	-0.0425014	-0.243149	0.591062	0.898203	0.710275	0.0956449	-0.0892212	0.368341	0.276673	0	0
ENSMUSG00000024158	hydroxyacyl glutathione hydrolase [Source:MGI Symbol;Acc:MGI:95745]	Hagh	0.375572	0.0388571	-0.432625	-0.202375	-0.988357	-0.224402	0.726151	0.866053	0.641931	0.434923	0.136626	-0.205617	0.707075	0.373888	0.500757	0	0
ENSMUSG00000047181	sterile alpha motif domain containing 14 [Source:MGI Symbol;Acc:MGI:2384945]	Samd14	0.165484	0.277683	0.154007	-0.0334204	0.183754	-0.113919	0.0852453	0.138122	-0.0238622	0.162421	0.359154	0.248933	0.323481	0.382116	0.662177	0	0
ENSMUSG00000021287	X-ray repair complementing defective repair in Chinese hamster cells 3 [Source:MGI Symbol;Acc:MGI:1921585]	Xrcc3	0.302222	0.0633716	0.232835	-0.0579438	0.868896	0.113671	-0.314642	-0.259147	-0.422357	-0.2808	0.131092	0.161547	-0.302624	0.382138	0.144429	0	0
ENSMUSG00000039770	yippee like 5 [Source:MGI Symbol;Acc:MGI:1916937]	Ypel5	-0.43766	0.470177	-0.301154	-0.114962	-0.9568	-0.0593897	0.129914	0.204289	-0.0712718	0.302217	0.325056	0.0191569	0.230395	0.386967	0.280011	0	0
ENSMUSG00000037313	transforming, acidic coiled-coil containing protein 3 [Source:MGI Symbol;Acc:MGI:1341163]	Tacc3	0.0239084	0.763979	0.350793	0.139372	-0.223541	0.382191	-0.0218652	0.112408	0.667486	0.684353	0.177512	0.294528	0.112569	0.388634	0.592606	0	0
ENSMUSG00000022587	lymphocyte antigen 6 complex, locus E [Source:MGI Symbol;Acc:MGI:106651]	Ly6e	0.141575	0.542055	0.372884	0.522394	-0.735256	-0.340386	0.0260055	0.454325	0.171764	0.0699595	0.416907	0.190743	0.00392247	0.414605	-0.173427	0	0
ENSMUSG00000032477	cell division cycle 25A [Source:MGI Symbol;Acc:MGI:103198]	Cdc25a	-0.809238	0.546414	-0.858021	0.270746	-0.0928246	0.64882	0.979291	-0.390303	0.664281	0.184351	0.183887	0.289169	0.526295	0.426233	0.32622	0	0
ENSMUSG00000015243	ATP-binding cassette, sub-family A (ABC1), member 1 [Source:MGI Symbol;Acc:MGI:99607]	Abca1	-0.728134	0.162054	-0.787297	-0.0324103	-0.0122286	0.643928	0.412554	0.23564	-0.0972418	-0.0754	0.382403	0.447332	0.873826	0.435367	-0.230279	0	0
ENSMUSG00000024776	STAM binding protein like 1 [Source:MGI Symbol;Acc:MGI:1923880]	Stambpl1	0.0123571	0.876682	0.529752	-0.825182	-0.498546	-0.411978	0.905849	0.286849	0.631495	0.328413	-0.463209	-0.38611	-0.37912	0.44134	0.721646	0	0
ENSMUSG00000027111	integrin alpha 6 [Source:MGI Symbol;Acc:MGI:96605]	Itga6	-0.224297	0.568961	0.206789	0.415552	-0.339985	0.0180861	0.563212	0.177218	0.189554	0.137892	0.343828	-0.0340439	0.461024	0.443144	0.6451	0	0
ENSMUSG00000025809	integrin beta 1 (fibronectin receptor beta) [Source:MGI Symbol;Acc:MGI:96610]	Itgb1	-0.250148	0.183843	-0.212495	0.208539	-0.538621	0.34217	0.153533	0.604848	0.334855	-0.0738108	0.164608	0.274229	0.498479	0.450523	-0.335254	0	0
ENSMUSG00000021754	mitogen-activated protein kinase kinase kinase 1 [Source:MGI Symbol;Acc:MGI:1346872]	Map3k1	-0.20253	0.934593	-0.375162	0.0908964	0.831538	0.493633	-0.309811	0.714026	-0.12872	0.0897069	0.34877	0.203179	0.68879	0.481978	0.476087	0	0
ENSMUSG00000052684	jun proto-oncogene [Source:MGI Symbol;Acc:MGI:96646]	Jun	-0.586734	0.387994	-0.0354358	0.284782	-0.133329	0.134299	-0.0676091	-0.127633	-0.112159	-0.293105	0.427344	0.257144	0.780313	0.50203	0.563859	0	0
ENSMUSG00000068747	sortilin 1 [Source:MGI Symbol;Acc:MGI:1338015]	Sort1	-0.522823	0.640918	-0.140092	0.0873858	-0.58658	-0.065233	-0.0563823	-0.792475	-0.548049	-0.279568	-0.0653928	-0.0370132	0.325868	0.539849	0.863767	0	0
ENSMUSG00000014361	MER proto-oncogene tyrosine kinase [Source:MGI Symbol;Acc:MGI:96965]	Mertk	-0.294093	0.490739	-0.196141	-0.229122	-0.500831	-0.0455962	0.415722	0.106014	-0.0685856	0.319419	0.214996	-0.0812303	0.699067	0.564073	-0.27047	0	0
ENSMUSG00000045092	sphingosine-1-phosphate receptor 1 [Source:MGI Symbol;Acc:MGI:1096355]	S1pr1	0.115791	0.407825	0.00646486	0.353952	-0.481692	-0.634162	0.398028	0.48464	0.344366	0.127038	0.304593	0.375879	0.997909	0.582887	0.765317	0	0
ENSMUSG00000027398	interleukin 1 beta [Source:MGI Symbol;Acc:MGI:96543]	Il1b	0.485241	0.831439	0.63247	0.150557	-0.889	0.0653486	-0.310285	0.218423	0.512337	0.425049	0.0933437	0.26834	0.341342	0.606166	0.661462	0	0
ENSMUSG00000023915	tumor necrosis factor receptor superfamily, member 21 [Source:MGI Symbol;Acc:MGI:2151075]	Tnfrsf21	-0.55311	0.155411	-0.112469	0.217701	-0.891416	-0.15783	0.288208	-0.295185	0.0602482	0.453521	-0.669848	-0.122034	0.383096	0.608231	0.93246	0	0
ENSMUSG00000040247	TBC1 domain family, member 10c [Source:MGI Symbol;Acc:MGI:1922072]	Tbc1d10c	-0.0105722	0.173428	-0.402884	0.815479	0.832427	0.136229	0.362537	0.640251	0.509789	-0.157957	-0.0804379	-0.191971	-0.120798	0.610928	0.325165	0	0
ENSMUSG00000025950	isocitrate dehydrogenase 1 (NADP+), soluble [Source:MGI Symbol;Acc:MGI:96413]	Idh1	0.365748	0.373154	-0.598741	-0.258572	-0.765317	-0.201253	0.857305	0.157923	-0.00379239	0.0999898	0.463527	-0.0731152	0.677288	0.634811	-0.128845	0	0
ENSMUSG00000034041	lymphoblastomic leukemia 1 [Source:MGI Symbol;Acc:MGI:96891]	Lyl1	-0.936831	-0.806885	-0.920998	0.0657025	0.629532	-0.0675129	0.128653	-0.125812	0.132426	-0.43925	0.432764	-0.161123	-0.0923645	0.651366	-0.238867	0	0
ENSMUSG00000049907	RAS-like, family 11, member B [Source:MGI Symbol;Acc:MGI:1916189]	Rasl11b	0.0879808	-0.289562	0.225879	-0.261294	-0.212186	-0.518994	0.0982243	-0.681144	-0.545098	0.387136	0.501239	0.333755	-0.119157	0.652994	0.272672	0	0
ENSMUSG00000025728	phosphatidylinositol glycan anchor biosynthesis, class Q [Source:MGI Symbol;Acc:MGI:1333114]	Pigq	-0.0198136	0.566252	0.27278	0.978082	0.0226281	0.374831	-0.0133734	0.23566	0.399776	0.190597	0.237888	0.0426598	0.3615	0.681689	0.570599	0	0
ENSMUSG00000030451	HECT and RLD domain containing E3 ubiquitin protein ligase 2 [Source:MGI Symbol;Acc:MGI:103234]	Herc2	-0.409642	0.888471	0.0688938	-0.27534	-0.191965	-0.447812	0.0175579	0.229634	0.163873	-0.0288363	-0.117449	0.457093	0.254685	0.731869	0.268371	0	0
ENSMUSG00000040435	protein phosphatase 1, regulatory subunit 15A [Source:MGI Symbol;Acc:MGI:1927072]	Ppp1r15a	0.0559809	0.325332	0.0529336	0.587835	-0.971966	-0.446307	0.549417	0.0292911	0.987211	0.908838	-0.0249799	0.590108	0.63603	0.736514	0.63453	0	0
ENSMUSG00000026817	adenylate kinase 1 [Source:MGI Symbol;Acc:MGI:87977]	Ak1	-0.826624	0.790364	-0.242152	0.454616	-0.487764	-0.210867	-0.696865	-0.585349	-0.400456	0.654095	-0.599863	0.151777	-0.452503	0.772527	0.361344	0	0
ENSMUSG00000025316	BTG3 associated nuclear protein [Source:MGI Symbol;Acc:MGI:1889023]	Banp	-0.455272	0.0119067	-0.328896	0.499115	0.625226	0.453133	0.452434	0.266314	0.0903215	-0.253348	0.0268445	0.990342	0.185658	0.783501	0.0779539	0	0
ENSMUSG00000025888	caspase 1 [Source:MGI Symbol;Acc:MGI:96544]	Casp1	-0.530029	-0.564497	-0.124839	-0.123859	-0.988742	0.016949	0.653867	0.718541	0.613306	0.224701	-0.329534	0.157771	0.36193	0.787147	-0.141839	0	0
ENSMUSG00000028825	Rh blood group, D antigen [Source:MGI Symbol;Acc:MGI:1202882]	Rhd	0.135513	0.242836	0.164436	-0.044769	-0.15488	0.302971	0.815183	0.448803	0.876259	0.30976	0.0334377	-0.277668	-0.20147	0.851836	0.5922	0	0
ENSMUSG00000027223	mitogen-activated protein kinase 8 interacting protein 1 [Source:MGI Symbol;Acc:MGI:1309464]	Mapk8ip1	-0.694493	-0.136207	-0.788541	0.241621	0.729776	0.638632	-0.365085	-0.0972751	-0.321816	-0.136664	0.685872	0.294957	-0.402051	0.900443	0.378386	0	0
ENSMUSG00000001270	creatine kinase, brain [Source:MGI Symbol;Acc:MGI:88407]	Ckb	-0.53188	-0.1471	-0.376641	0.685406	-0.24456	0.195541	-0.041882	0.00778079	0.119232	0.178467	0.624152	-0.358001	0.410486	0.943085	-0.236196	0	0
ENSMUSG00000035352	chemokine (C-C motif) ligand 12 [Source:MGI Symbol;Acc:MGI:108224]	Ccl12											-0.869831	-0.49157	0.213638			0	0
ENSMUSG00000094862	immunoglobulin heavy variable 1-56 [Source:MGI Symbol;Acc:MGI:4439715]	Ighv1-56							0.757217	0.446805	0.722804	0.668696						0	0
ENSMUSG00000038580	secretin [Source:MGI Symbol;Acc:MGI:99466]	Sct				-0.528365	-0.928654	-0.700828										0	0
ENSMUSG00000090700	cytochrome P450, family 4, subfamily f, polypeptide 40 [Source:MGI Symbol;Acc:MGI:3645508]	Cyp4f40				-0.476627	0.0787403	0.349638										0	0
ENSMUSG00000074139	RIKEN cDNA 1700057G04 gene [Source:MGI Symbol;Acc:MGI:1925709]	1700057G04Rik	0.526857	0.323515	0.822915													0	0
